# Supplementary material for: TRAP150 interacts with the RNA-binding domain of PSF and antagonizes splicing of numerous PSF-target genes in T cells
Source: Nucleic Acids Res. 2015 Oct 10;43(18):9006–16. doi: 10.1093/nar/gkv816 (PMC4605305; doi:10.1093/nar/gkv816)
Supplement: SUPPLEMENTARY DATA [file supp_gkv816_nar-01883-a-2015-File009.xlsx]

## Sheet: Table S1
				Delta PSI			p-value																	Resting PSF KD						PMA Stim PSF KD						Resting WT JSL1						PMA Stim WT JSL1
	event_id	gene_symbol	event_type	PSF KD-WT _ Rest	PSF KD-WT _ Stim	Stim-Rest _WT1	PSF KD-WT _ Rest	PSF KD-WT _ Stim	Stim-Rest _WT1		PSI_WT_Rest_A	PSI_WT_Rest_B	PSI_WT_Rest_C	PSI_WT_Stim_A	PSI_WT_Stim_B	PSI_WT_Stim_C	PSI_PSF_Rest_A	PSI_PSF_Rest_B	PSI_PSF_Rest_C	PSI_PSF_Stim_A	PSI_PSF_Stim_B	PSI_PSF_Stim_C		JSL1_PSF_lenti+DOX_0to48hrs_A_short_isoform	JSL1_PSF_lenti+DOX_0to48hrs_A_long_isoform	JSL1_PSF_lenti+DOX_0to48hrs_B_short_isoform	JSL1_PSF_lenti+DOX_0to48hrs_B_long_isoform	JSL1_PSF_lenti+DOX_0to48hrs_C_short_isoform	JSL1_PSF_lenti+DOX_0to48hrs_C_long_isoform	JSL1_PSF_lenti+DOXPMA_48hrs_A_short_isoform	JSL1_PSF_lenti+DOXPMA_48hrs_A_long_isoform	JSL1_PSF_lenti+DOXPMA_48hrs_B_short_isoform	JSL1_PSF_lenti+DOXPMA_48hrs_B_long_isoform	JSL1_PSF_lenti+DOXPMA_48hrs_C_short_isoform	JSL1_PSF_lenti+DOXPMA_48hrs_C_long_isoform	JSL1_WT+DOX_0to48hrs_A_short_isoform	JSL1_WT+DOX_0to48hrs_A_long_isoform	JSL1_WT+DOX_0to48hrs_B_short_isoform	JSL1_WT+DOX_0to48hrs_B_long_isoform	JSL1_WT+DOX_0to48hrs_C_short_isoform	JSL1_WT+DOX_0to48hrs_C_long_isoform	JSL1_WT+DOXPMA_48hrs_A_short_isoform	JSL1_WT+DOXPMA_48hrs_A_long_isoform	JSL1_WT+DOXPMA_48hrs_B_short_isoform	JSL1_WT+DOXPMA_48hrs_B_long_isoform	JSL1_WT+DOXPMA_48hrs_C_short_isoform	JSL1_WT+DOXPMA_48hrs_C_long_isoform
2551RPS24	2551	RPS24	Cassette	-0.0108012	0.0429114	0.0487536	0.81471	0.200373	0.236391		99.8187	99.8563	99.9092	99.9085	99.9509	99.8711	99.8524	99.9086	99.7908	99.9575	99.9568	99.9448		10	6764	34	37180	45	21467	2	4708	30	69479	29	52554	31	17068	63	43775	30	33024	32	34935	45	91532	14	10851
2325RPS24	2325	RPS24	Cassette	0	0	0	#DIV/0!	#DIV/0!	#DIV/0!		0	0	0	0	0	0	0	0	0	0	0	0		6764	0	37180	0	21467	0	4708	0	69479	0	52554	0	17068	0	43775	0	33024	0	34935	0	91532	0	10851	0
6837mm-1	6837	mm-1	Cassette	-0.178985	-0.279092	-0.227184	0.00832411	0.0467333	0.080502		99.6916	99.6886	99.7735	99.4495	99.3858	99.6368	99.5824	99.5242	99.5101	99.2305	99.3043	99.1001		19	4531	103	21546	80	16251	23	2966	214	30545	237	26100	44	14223	96	30732	41	18064	159	28725	284	45958	29	7956
1231HNRNPD	1231	HNRNPD	Cassette	-5.68363	-4.93019	1.56734	0.0176992	0.110654	0.520875		15.4675	17.461	18.9001	20.4196	21.0868	15.0241	9.46386	12.6031	12.7107	11.2886	15.5147	14.9367		6400	669	30082	4338	23617	3439	2499	318	20878	3834	22626	3973	20877	3820	43035	9104	20704	4825	12631	3241	17978	4804	4225	747
1190RBMX	1190	RBMX	Cassette	-0.251479	-0.171194	-0.244914	0.131104	0.307919	0.039003		99.4768	99.5702	99.605	99.2643	99.4294	99.2235	99.0882	99.3748	99.4346	98.9173	99.1385	99.348		37	4021	158	25113	106	18642	25	2284	196	22554	157	23922	75	14261	150	34749	81	20426	177	23883	190	33111	42	5367
111NONO	111	NONO	Cassette	-1.62008	-3.33453	1.07457	0.357825	0.269639	0.537879		82.9312	82.9997	82.9251	81.8288	83.4655	86.7853	83.7963	79.0726	81.1269	83.6831	76.6485	81.7445		630	3258	5226	19746	3353	14413	451	2313	5946	19517	4529	20280	2476	12030	5545	27072	3130	15201	4056	18265	5211	26305	772	5070
2120NONO	2120	NONO	MulSkip	-1.62008	-3.33453	1.07457	0.357825	0.269639	0.537879		82.9312	82.9997	82.9251	81.8288	83.4655	86.7853	83.7963	79.0726	81.1269	83.6831	76.6485	81.7445		630	3258	5226	19746	3353	14413	451	2313	5946	19517	4529	20280	2476	12030	5545	27072	3130	15201	4056	18265	5211	26305	772	5070
6152ATPIF1	6152	ATPIF1	Alt3Prime	0.151976	0.0583931	0.0777905	0.156657	0.542645	0.347044		0.548036	0.520144	0.375534	0.459597	0.606335	0.611154	0.671704	0.501594	0.726343	0.756144	0.576611	0.51951		3549	24	19043	96	19408	142	1575	12	18967	110	26234	137	15062	83	33087	173	19366	73	14511	67	21966	134	3903	24
6407MYB	6407	MYB	Cassette	-5.15882	-9.43193	5.93903	0.0510203	0.00824576	0.0330413		87.4323	85.9482	90.8164	94.8328	91.987	95.1942	83.1706	81.5822	83.9676	86.104	81.661	85.9532		431	2130	3306	14644	2157	11297	270	1673	4348	19361	3141	19220	1462	10171	3914	23940	1531	15140	1049	19252	2195	25198	271	5368
740NONO	740	NONO	MulSkip	0.0535552	0.0331765	0.00896434	0.00648253	0.123512	0.598964		99.9418	99.9151	99.9277	99.9125	99.9582	99.9409	99.9693	99.9899	99.9861	99.9568	99.9641	99.9901		1	3258	2	19746	2	14413	1	2313	7	19517	2	20280	7	12030	23	27072	11	15201	16	18265	11	26305	3	5070
236MORF4L1	236	MORF4L1	Cassette	0.00483393	-0.00449348	0.00258121	0.562571	0.468107	0.638766		0.00906208	0.00797289	0	0.0116414	0.0131372	0	0	0.0231616	0.00837521	0	0	0.0112982		2432	0	17266	4	11939	1	1516	0	18977	0	17700	2	11034	1	25083	2	15531	0	17178	2	22833	3	3851	0
439MORF4L1	439	MORF4L1	Cassette	0	0	0	#DIV/0!	#DIV/0!	#DIV/0!		0	0	0	0	0	0	0	0	0	0	0	0		2432	0	17266	0	11939	0	1516	0	18977	0	17700	0	11034	0	25083	0	15531	0	17178	0	22833	0	3851	0
5337LCK	5337	LCK	Alt3Prime	0.233183	0.188881	-0.234761	0.303685	0.322678	0.00826498		0.836237	0.749714	0.772063	0.56058	0.555791	0.537359	1.32159	1.00405	0.73193	1.02981	0.610292	0.580271		3360	45	20311	206	14105	104	1826	19	20357	125	19018	111	11384	96	28595	216	16708	130	13304	75	21113	118	3887	21
6889DKFZp547E087	6889	DKFZp547E087	Cassette	1.97563	2.82238	-1.62301	0.0218033	0.0205446	0.0296241		9.40143	9.64089	8.40572	7.08482	7.59477	7.89943	11.7083	11.2748	10.3918	11.2778	10.3438	9.4245		2579	342	13071	1661	11434	1326	1715	218	15697	1811	19500	2029	11140	1156	22344	2384	13708	1258	16695	1273	27254	2240	5165	443
2113RBBP4	2113	RBBP4	AltStart	0	0	0	#DIV/0!	#DIV/0!	#DIV/0!		100	100	100	100	100	100	100	100	100	100	100	100		0	3481	0	18067	0	12679	0	1974	0	17127	0	16779	0	12861	0	27747	0	16505	0	13947	0	19123	0	4625
6589MYB	6589	MYB	Cassette	-0.274404	-0.114039	0.056265	0.0462968	0.240608	0.604251		99.8225	99.8008	99.5943	99.8852	99.8409	99.6602	99.3448	99.5462	99.5034	99.606	99.7013	99.7369		11	1668	50	10967	40	8014	5	1264	41	13687	37	14027	13	7311	36	18037	41	10064	14	12183	28	17574	13	3813
619SNRPA1	619	SNRPA1	Cassette	-0.167731	0.249361	-0.0851861	0.379131	0.0741214	0.436636		99.4683	99.6549	99.5966	99.3406	99.5073	99.6164	99.5798	99.1107	99.5261	99.7115	99.6995	99.8013		7	1659	81	9027	46	9661	3	1037	45	14928	32	16076	67	12535	89	25702	67	16540	84	12654	82	16562	9	2337
5669CARS	5669	CARS	Alt3Prime	-0.297758	0.841782	0.428609	0.713377	0.211128	0.295697		7.81473	8.00897	8.09971	8.07752	9.017	8.11473	7.5791	8.93753	6.5135	8.74751	10.1583	8.82876		1256	103	10525	1033	11597	808	918	88	8853	1001	11793	1142	8399	712	20514	1786	11244	991	10151	892	14772	1464	2627	232
1606NASP	1606	NASP	Cassette	4.5542	9.66574	-0.617271	0.104155	0.040939	0.822094		17.689	18.6962	14.9089	13.3216	20.8219	15.2988	23.4064	23.3734	18.1769	27.0772	24.8849	26.4774		2271	694	14156	4318	10556	2345	746	277	12237	4054	12790	4606	8548	1837	18708	4302	12933	2266	4919	756	6069	1596	1290	233
6123SCP2	6123	SCP2	Cassette	-0.109239	-0.0939987	0.00549875	0.26472	0.130458	0.936381		99.8361	99.8535	99.6658	99.7625	99.7941	99.8152	99.566	99.6921	99.7695	99.6313	99.6892	99.7693		5	1147	22	7124	15	6493	4	1081	34	10906	27	11676	10	6090	21	14315	27	8051	32	13444	38	18421	7	3780
550UBE2L3	550	UBE2L3	Cassette	-0.292394	-0.320543	0.148714	0.0152349	0.0763887	0.0870647		99.5856	99.6652	99.7638	99.8253	99.8523	99.7831	99.3668	99.2993	99.4713	99.3405	99.4807	99.678		13	2040	76	10771	51	9596	8	1205	52	9962	33	10214	39	9373	65	19351	26	10981	21	12001	21	14199	7	3221
6694PPME1	6694	PPME1	Alt3Prime	-0.0233428	0.133042	-0.0678914	0.735299	0.355385	0.363573		0.338616	0.176485	0.15447	0.156576	0.183731	0.125589	0.188442	0.169891	0.241209	0.510725	0.159637	0.194661		1589	3	10577	18	7858	19	974	5	11883	19	10767	21	7358	25	16403	29	10342	16	11478	18	17928	33	3181	4
6283UHMK1	6283	UHMK1	Cassette	0.0608194	-0.0876744	0.103287	0.52259	0.542761	0.318904		99.7499	99.4776	99.6278	99.7336	99.6821	99.7495	99.697	99.6915	99.6493	99.3939	99.7536	99.7546		3	987	19	6140	23	6536	5	820	25	10122	36	14636	14	5584	66	12568	34	9102	35	13105	64	20065	8	3186
5667DDX50	5667	DDX50	Cassette	0.439139	-2.2586	0.996015	0.591735	0.381872	0.654663		8.80096	7.9001	8.98281	7.70602	7.60594	13.36	9.90502	9.36291	7.73336	9.63265	6.64083	5.62265		1992	219	11481	1186	8471	710	1107	118	13974	994	14301	852	7606	734	16706	1433	9109	899	9318	778	16375	1348	1952	301
3232KCNAB2	3232	KCNAB2	Cassette	1.37909	0.618812	-0.778526	0.0811469	0.374602	0.0212428		1.67742	1.93059	1.86122	0.968952	0.824306	1.3404	3.59897	3.66631	2.34122	2.73852	1.27511	0.976469		750	28	3626	138	3921	94	1101	31	11304	146	12372	122	8382	143	20573	405	11442	217	9505	93	18769	156	3165	43
5225TAX1BP1	5225	TAX1BP1	Cassette	0.0803804	0.033608	-0.0216677	0.398899	0.301059	0.49263		0.0815993	0.0082021	0	0.0144624	0.0103359	0	0.259516	0.0257301	0.0456969	0	0.0845011	0.0411212		1153	3	7771	2	6562	3	1207	0	14189	12	14585	6	4898	4	12191	1	7570	0	13827	2	19348	2	3162	0
3610SMARCD1	3610	SMARCD1	Cassette	-0.00782799	-0.624632	1.6585	0.993998	0.582674	0.187707		89.9496	91.1847	92.812	93.5974	93.5572	91.7673	90.5499	92.2355	91.1374	90.6621	93.1867	93.1991		177	1696	836	9931	720	7404	110	1068	697	9533	672	9209	738	6605	1445	14947	682	8806	679	9926	873	12677	266	2965
2573TYMS	2573	TYMS	Cassette	-0.0048452	-0.28234	-0.0682324	0.631542	0.133844	0.31948		99.9811	99.9532	99.9592	100	99.8522	99.8366	99.961	99.9547	99.9633	99.8536	99.4508	99.5374		1	2565	8	17635	5	13617	1	682	64	11590	69	14846	2	10579	12	25655	6	14689	0	1991	6	4054	1	611
6523XRN2	6523	XRN2	Cassette	-4.05323	-3.6016	0.572303	0.0705371	0.0203529	0.213759		95.7749	96.4232	95.3621	96.7771	96.4843	96.0157	90.6517	90.532	94.2167	92.4528	91.958	94.0615		175	1697	1219	11656	436	7103	112	1372	1318	15071	833	13194	241	5463	453	12212	342	7032	355	10660	563	15451	112	2699
3238RSRC2	3238	RSRC2	Cassette	0.920318	-0.847773	2.7593	0.504855	0.668843	0.0318457		2.07735	1.90592	3.59978	5.89747	3.99713	5.96634	5.58408	2.74117	2.01875	7.70042	3.18893	2.42827		1471	87	12915	364	11600	239	875	73	11688	385	13501	336	8862	188	23315	453	10444	390	7691	482	13402	558	1844	117
2660BM009	2660	BM009	Cassette	4.43951	4.10485	2.21756	0.00549309	0.0013959	0.0356432		89.4611	91.092	91.1447	92.824	92.0975	93.429	93.947	95.0703	95.999	97.1338	97.2477	96.2837		96	1490	424	8177	334	8014	45	1525	318	11236	490	12695	839	7122	1443	14756	714	7349	727	9404	1128	13146	238	3384
2337ALDH1A2	2337	ALDH1A2	Cassette	0.220181	0.280805	-0.262103	0.236155	0.327165	0.289245		98.8374	99.2059	99.1388	98.6885	99.1431	98.5644	99.245	99.1105	99.4873	98.8713	98.9289	99.438		9	1183	61	6797	36	6985	15	1314	137	12654	100	17695	61	5186	120	14992	65	7483	150	11287	194	22445	58	3982
6061NUCB2	6061	NUCB2	Cassette	4.709	-4.45657	7.53761	0.33714	0.434302	0.18501		62.8781	61.0315	68.112	73.5823	64.0166	77.0356	75.3376	67.8957	62.9153	73.6347	64.8199	62.8102		347	1060	3030	6408	3315	5624	140	391	2540	4680	3282	5543	2982	5051	7782	12188	3736	7980	1691	4710	3811	6780	361	1211
2488NCOR1	2488	NCOR1	Cassette	3.2565	3.52518	-5.01595	0.23497	0.423317	0.102626		73.9621	73.6147	68.0685	65.1374	69.1315	66.3286	76.6017	76.0573	72.7559	76.8187	69.5359	64.8184		420	1375	2423	7697	2079	5552	376	1246	3932	8975	4175	7692	1662	4721	3738	10429	2460	5244	3883	7255	4738	10611	996	1962
6501UFM1	6501	UFM1	Alt5Prime	0.0437965	-0.0122257	-0.0674048	0.391183	0.815335	0.262447		0.410537	0.46124	0.464768	0.408367	0.434606	0.291356	0.475221	0.563651	0.429062	0.4	0.341997	0.355656		1466	7	7233	41	6962	30	1245	5	10199	35	11487	41	5822	24	12301	57	6639	31	11950	49	17182	75	3080	9
1619CLTA	1619	CLTA	Cassette	0.0032681	-0.0264907	0.0120608	0.817988	0.230421	0.519168		0.0158983	0.0150534	0.0123381	0.0256509	0	0.0538213	0	0.011352	0.041742	0	0	0		1613	0	8808	1	7184	3	760	0	8399	0	9224	0	6289	1	13284	2	8104	1	7795	2	10201	0	1857	1
3391CLTA	3391	CLTA	MulSkip	0.0032681	-0.0264907	0.0120608	0.817988	0.230421	0.519168		0.0158983	0.0150534	0.0123381	0.0256509	0	0.0538213	0	0.011352	0.041742	0	0	0		1613	0	8808	1	7184	3	760	0	8399	0	9224	0	6289	1	13284	2	8104	1	7795	2	10201	0	1857	1
1065EIF4A2	1065	EIF4A2	Cassette	6.01667	1.66245	-3.4052	0.264152	0.615712	0.162679		10.3571	6.5073	9.15766	4.49316	3	8.31335	22.006	13.6329	8.43327	12.0148	4.93716	3.84189		1042	294	7843	1238	7101	654	952	130	11649	605	13015	520	4769	551	11968	833	6557	661	9629	453	15714	486	2294	208
2456EIF4A2	2456	EIF4A2	Cassette	6.01667	1.66245	-3.4052	0.264152	0.615712	0.162679		10.3571	6.5073	9.15766	4.49316	3	8.31335	22.006	13.6329	8.43327	12.0148	4.93716	3.84189		1042	294	7843	1238	7101	654	952	130	11649	605	13015	520	4769	551	11968	833	6557	661	9629	453	15714	486	2294	208
1128PBRM1	1128	PBRM1	Cassette	4.09728	0.953782	-1.17659	0.0570379	0.0120337	0.0107705		1.65855	2.32765	1.86289	0.570853	0.677048	1.07143	7.20795	7.01375	3.91924	1.79558	1.95733	1.42776		1120	87	8180	617	6472	264	711	13	8916	178	8699	126	5455	92	13176	314	9219	175	8883	51	10269	70	1939	21
2756DDX42	2756	DDX42	Cassette	-0.090766	-0.537997	0.0375707	0.519007	0.18497	0.748314		99.199	98.9002	99.2026	99.1901	99.0951	99.1292	98.8629	99.0306	99.136	98.057	98.8791	98.8644		18	1565	91	9296	65	7458	15	757	109	9615	129	11231	38	4706	123	11061	67	8335	78	9553	113	12375	19	2163
1039YBX1	1039	YBX1	Cassette	0.159001	-0.463907	0.325797	0.660086	0.442017	0.0819532		99.1004	98.9149	99.1221	99.469	99.1471	99.4987	99.6136	99.3995	98.6013	99.3538	99.4318	97.9375		5	1289	50	8277	111	7825	4	615	40	7000	167	7930	62	6830	157	14312	79	8920	39	7305	83	9649	8	1588
3386YBX1	3386	YBX1	Cassette	0.159001	-0.463907	0.325797	0.660086	0.442017	0.0819532		99.1004	98.9149	99.1221	99.469	99.1471	99.4987	99.6136	99.3995	98.6013	99.3538	99.4318	97.9375		5	1289	50	8277	111	7825	4	615	40	7000	167	7930	62	6830	157	14312	79	8920	39	7305	83	9649	8	1588
5372MYB	5372	MYB	Alt5Prime	0	0	0	#DIV/0!	#DIV/0!	#DIV/0!		0	0	0	0	0	0	0	0	0	0	0	0		1062	0	7529	0	5884	0	804	0	10248	0	10327	0	4607	0	11293	0	7056	0	8107	0	11478	0	2298	0
6076PFKP	6076	PFKP	TwoMulx	-0.00225851	0	-0.00225851	0.42265	#DIV/0!	0.42265		0	0.00677553	0	0	0	0	0	0	0	0	0	0		1616	0	8910	0	7833	0	1083	0	11294	0	12135	0	7047	0	14758	1	7519	0	6184	0	9740	0	1895	0
6421VAMP7	6421	VAMP7	Cassette	0.00343539	-0.0112417	0.0135238	0.871212	0.779211	0.659246		99.9173	99.8833	99.9469	99.9373	99.8885	99.9622	99.9169	99.9126	99.9282	99.9054	99.8731	99.9757		1	1203	7	7999	5	6961	1	1056	13	10234	3	12366	4	4831	13	11124	3	5645	6	9557	17	15234	1	2645
2925DNAJC8	2925	DNAJC8	Cassette	0.10059	-0.183317	0.318602	0.686089	0.187686	0.000663366		99.3437	99.2921	99.261	99.5819	99.6411	99.6296	99.8029	99.3246	99.0711	99.5116	99.5445	99.2466		3	1519	53	7794	61	6506	4	815	37	8086	62	8167	39	5903	85	11923	59	7925	31	7384	35	9716	8	2152
3280ILF3	3280	ILF3	Cassette	0.0795278	-0.0126204	-0.027412	0.264248	0.943779	0.616359		99.4778	99.3459	99.3464	99.3465	99.4062	99.3352	99.5124	99.5123	99.384	99.6437	99.1039	99.3025		10	2041	57	11630	52	8390	3	839	74	8184	61	8684	39	7430	113	17163	60	9120	43	6537	55	9208	12	1793
3390NME1-NME2	3390	NME1-NME2	Cassette	-0.267827	-0.859448	0.499398	0.35423	0.261351	0.434699		4.88634	4.76263	4.19088	4.92684	6.06108	4.35013	4.45026	4.09687	4.48924	3.63636	4.0708	5.05255		2555	119	10534	450	9191	432	848	32	4878	207	4698	250	9791	503	18657	933	8573	375	5133	266	5998	387	1803	82
296IFNAR2	296	IFNAR2	Alt3Prime	1.82754	0.855091	2.32784	0.262581	0.385516	0.022561		9.32704	8.67036	8.01491	10.2515	11.9309	10.8134	11.1465	12.1685	8.17991	13.1757	11.6475	10.7379		558	70	3544	491	3491	311	771	117	8473	1117	8238	991	3072	316	6594	626	4935	430	11241	1284	12652	1714	2796	339
590541523	5905	2013-09-06	Cassette	1.88126	0.940872	1.3256	0.0032407	0.0410394	0.0102566		96.2032	95.984	95.8881	97.2419	97.7326	97.0775	97.9981	98.1767	97.5443	98.2927	98.286	98.296		21	1028	129	6946	122	4846	14	806	158	9060	150	8653	151	3826	391	9345	272	6343	245	8638	250	10776	69	2292
626041523	6260	2013-09-06	Cassette	0.171389	0.0264384	0.113478	0.0489204	0.670434	0.131283		99.6354	99.6481	99.498	99.6884	99.6947	99.7389	99.709	99.8132	99.7735	99.6292	99.7797	99.7924		3	1028	13	6946	11	4846	3	806	20	9060	18	8653	14	3826	33	9345	32	6343	27	8638	33	10776	6	2292
5909MLH1	5909	MLH1	Cassette	0.00690694	0.0977356	0.00454596	0.860733	0.148626	0.862319		0.0882223	0.0987817	0.0802936	0.139179	0.0695024	0.0722543	0.0613497	0.165017	0.0616523	0.269542	0.190604	0.113996		1629	1	10285	17	8105	5	740	2	8902	17	7886	9	6795	6	15170	15	8711	7	5740	8	7189	5	1383	1
5874MTMR1	5874	MTMR1	Cassette	-0.468871	-0.311985	0.346356	0.0822755	0.208483	0.20145		98.9339	99.2486	99.4435	99.7679	99.6791	99.2181	98.4751	98.9418	98.8025	99.3258	99.3704	99.0329		19	1227	80	7480	67	5528	6	884	49	7734	85	8704	51	4733	80	10567	35	6254	19	8167	37	11493	19	2411
5892HSPCA	5892	HSPCA	Cassette	-0.0229923	-0.0102015	0.00395695	0.326147	0.42265	0.42265		99.9881	100	100	100	100	100	99.9392	99.9799	100	100	100	99.9694		1	1645	2	9951	0	9791	0	607	0	6663	2	6533	1	8423	0	17670	0	8162	0	3574	0	4614	0	1119
3533KIAA0182	3533	KIAA0182	Cassette	-1.42153	-1.50576	0.110293	0.0894553	0.0288759	0.403551		99.3623	99.4314	99.4795	99.4609	99.4031	99.7401	97.1092	98.27	98.6294	97.619	97.8382	98.6296		27	907	97	5510	102	7340	15	615	140	6336	107	7701	37	5765	82	14340	48	9174	34	6273	50	8326	5	1919
3023XRCC6	3023	XRCC6	Cassette	0.398324	0.493935	-0.0765605	0.0703919	0.0454593	0.689939		98.9825	99.0879	99.3783	99.3001	98.8386	99.0803	99.5662	99.5871	99.4904	99.633	99.4232	99.6446		6	1377	38	9166	39	7614	2	543	36	6205	22	6169	68	6615	134	14558	52	8312	35	4966	76	6468	11	1185
1056KIAA1019	1056	KIAA1019	Cassette	0.0681711	0.016755	-0.0298603	0.212848	0.892531	0.710207		99.8842	99.8425	99.7539	99.7945	99.6893	99.9072	99.9192	99.9099	99.8561	100	99.7649	99.6763		1	1236	7	7758	8	5551	0	838	22	9337	29	8931	6	5176	18	11407	16	6486	16	7771	37	11871	2	2153
3458CD40LG	3458	CD40LG	Cassette	0	0	0	#DIV/0!	#DIV/0!	#DIV/0!		100	100	100	100	100	100	100	100	100	100	100	100		0	73	0	239	0	125	0	1137	0	12462	0	10800	0	100	0	358	0	583	0	13443	0	13024	0	3889
5726TACC1	5726	TACC1	Alt5Prime	1.06406	1.27217	-5.37971	0.36869	0.200537	0.0114982		16.1149	16.0817	13.3263	10.996	8.5912	9.79657	15.8761	16.2707	16.5682	11.58	10.8612	10.7592		869	164	4441	863	4945	982	901	118	8757	1067	11579	1396	4409	847	10066	1929	5743	883	5585	690	9246	869	1685	183
1006HNRNPU	1006	HNRNPU	Alt5Prime	-0.932728	-1.5852	1.4852	0.0200976	0.120059	0.0968467		2.17391	2.17154	2.74094	3.56328	4.88716	3.09156	1.19543	1.55927	1.53351	1.07399	2.78527	2.92713		1901	23	10480	166	7641	119	829	9	6492	186	6301	190	6120	136	12524	278	7700	217	5494	203	5858	301	1630	52
6559ABI2	6559	ABI2	Cassette	22.041	21.1418	-0.0768198	4.84728e-05	0.0247127	0.956178		8.14776	9.12269	6.66667	7.0814	6.5676	10.0577	30.4893	29.1028	30.468	36.7174	25.9179	24.4966		554	243	3888	1596	3090	1354	374	217	6457	2259	6975	2263	3506	311	8318	835	5432	388	8424	642	12135	853	1404	157
6548EXOSC2	6548	EXOSC2	Cassette	-1.50419	-0.82481	3.34561	0.138064	0.285679	0.0200182		91.5609	90.5932	92.5589	95.1512	95.0266	94.572	90.0847	91.0665	89.0492	94.3396	94.9409	92.9949		199	1808	867	8838	812	6603	30	500	278	5217	396	5257	552	5989	1302	12539	613	7625	162	3179	215	4108	52	906
876EIF4H	876	EIF4H	Cassette	3.52947	-0.113192	-4.16362	0.48128	0.988505	0.232774		31.1091	34.0894	32.5841	30.4457	23.4538	31.3922	39.1339	41.2108	28.0263	38.7302	30.3742	15.8478		759	488	4535	3179	4055	1579	386	244	4447	1940	5241	987	3727	1683	8020	4148	4229	2044	3870	1694	6547	2006	1025	469
1744EPB41	1744	EPB41	Cassette	9.34969	10.7553	-3.35422	0.000525408	0.022466	0.0152682		6.73959	6.5281	7.54717	3.22816	2.77806	4.74599	16.1255	16.3205	16.4179	17.3077	14.9656	10.7447		775	149	5076	990	4816	946	559	117	6790	1195	7850	945	5286	382	11827	826	6370	520	6625	221	9729	278	1425	71
2430NARF	2430	NARF	Cassette	1.29471	0.549907	0.143339	0.0269525	0.239906	0.729184		97.5155	96.9507	97.1054	97.8132	96.6848	97.5036	98.9853	98.487	97.9835	97.9245	97.7137	98.0131		9	878	87	5663	78	3790	11	519	215	9189	182	8978	76	2983	234	7440	161	5401	137	6128	365	10645	35	1367
6851KTN1	6851	KTN1	Cassette	14.2514	12.6441	-6.60472	0.0273268	0.048659	0.0501997		56.0545	54.5958	54.6049	50.7999	45.1994	49.4418	68.6676	74.0701	65.2718	66.0839	62.8294	54.4601		214	469	1673	4779	2025	3806	194	378	3103	5245	4222	5049	1869	2384	5251	6314	2844	3421	2491	2572	5799	4783	634	620
5560POLR2F	5560	POLR2F	Alt5Prime	-0.00361286	0.00495842	0.0112996	0.905822	0.952104	0.892713		0.239629	0.15295	0.170382	0.325581	0.191975	0.0793021	0.196207	0.17164	0.184275	0.200401	0.243427	0.167906		1526	3	7561	13	6500	12	498	1	4098	10	4162	7	6661	16	13709	21	7031	12	4286	14	5199	10	1260	1
198SFRS14	198	SFRS14	AltEnd	-0.0851862	-0.18203	0.256762	0.489146	0.388206	0.0344503		99.6175	99.5183	99.712	99.8414	99.8737	99.9031	99.5618	99.676	99.3544	100	99.6424	99.4296		5	1136	21	6461	31	4771	0	843	28	7802	41	7147	13	3386	37	7644	15	5193	11	6923	11	8697	2	2061
1963SFRS14	1963	SFRS14	Cassette	-0.0851862	-0.18203	0.256762	0.489146	0.388206	0.0344503		99.6175	99.5183	99.712	99.8414	99.8737	99.9031	99.5618	99.676	99.3544	100	99.6424	99.4296		5	1136	21	6461	31	4771	0	843	28	7802	41	7147	13	3386	37	7644	15	5193	11	6923	11	8697	2	2061
1917MRPS18A	1917	MRPS18A	Cassette	-0.0114504	-0.0159809	-0.00519684	0.525922	0.338306	0.413353		100	99.9896	100	99.9851	99.9889	100	100	99.9553	100	100	99.9689	99.9572		0	1150	3	6701	0	5960	0	739	2	6419	3	7009	0	4418	1	9616	0	5644	1	6700	1	9036	0	1826
3167RBP56/CHN	3167	RBP56/CHN	Cassette	0.405085	1.11237	-0.743278	0.14124	0.0387253	0.106601		98.3846	98.0433	98.3282	97.5005	97.0213	98.0044	98.4224	98.5376	99.0113	98.2222	98.6991	98.942		36	2246	139	9366	83	8312	16	884	93	7056	94	8791	114	6943	263	13178	120	7058	124	4837	215	7003	36	1768
6030C16orf57	6030	C16orf57	Alt5Prime	0.125524	0.0422125	0.0515991	0.3078	0.629667	0.409364		0.454416	0.426326	0.488809	0.51039	0.421804	0.592154	0.731707	0.60241	0.412007	0.549451	0.661269	0.440267		814	6	3960	24	3384	14	905	5	7361	49	8367	37	3505	16	7474	32	3868	19	8187	42	12276	52	2686	16
3251TMEM183A	3251	TMEM183A	Cassette	-0.636949	-1.02385	1.27875	0.243328	0.14385	0.10492		2.02162	2.01768	3.20353	3.28781	3.17587	4.61538	1.79083	1.98357	1.55757	2.82051	2.9403	2.24671		1371	25	6325	128	5309	84	758	22	6536	198	6831	157	4895	101	10198	210	5046	167	5736	195	8506	279	1550	75
1926TCERG1	1926	TCERG1	Cassette	0.25683	-0.0345035	0.677482	0.502935	0.899337	0.0141427		1.41911	1.27463	1.53903	1.84532	2.23347	2.18642	1.1509	1.6158	2.23657	1.6835	2.03327	2.44493		773	9	6028	99	4240	97	292	5	4770	99	4429	111	5210	75	12625	163	7997	125	4734	89	6566	150	850	19
5855NASP	5855	NASP	Cassette	-0.0305631	-0.0799361	0.0127258	0.236672	0.42265	0.185534		99.9796	99.9823	100	100	100	100	99.9213	99.9648	99.9841	99.7602	100	100		1	1269	3	8508	1	6297	1	416	0	8039	0	8198	1	4892	2	11272	0	6991	0	2829	0	4041	0	689
164C6orf48	164	C6orf48	Cassette	-0.00144798	-0.00466135	0.00452039	0.856725	0.42265	0.42265		100	99.9864	100	100	100	100	100	99.9821	100	100	99.986	100		0	854	1	5584	0	3722	0	575	1	7150	0	6124	0	2762	1	7373	0	4373	0	4757	0	8983	0	1366
921RBBP6	921	RBBP6	Cassette	-1.23031	0.145231	-1.55783	0.656714	0.962364	0.600213		70.6058	72.6153	77.2975	74.8179	72.6512	68.3761	72.7723	74.7966	69.2587	72.6733	75.5513	68.0562		275	735	1859	5517	1522	3429	138	367	1663	5139	2069	4408	1281	3077	2802	7430	1418	4828	1348	4005	2515	6681	407	880
6281MDM2	6281	MDM2	Cassette	1.69724	1.9458	0.430643	0.20493	0.177227	0.728366		90.4843	91.7202	89.6756	89.554	92.876	90.7422	90.6433	92.556	93.7726	91.8812	93.2444	93.8839		80	775	482	5993	344	5180	41	464	405	5590	371	5695	391	3718	837	9272	592	5142	534	4578	487	6349	121	1186
789NAP1L1	789	NAP1L1	Cassette	0.00582852	-0.00548697	0.00548697	0.42265	0.42265	0.42265		0	0	0	0.0164609	0	0	0	0.0174856	0	0	0	0		723	0	5718	1	4567	0	468	0	9073	0	9489	0	3109	0	7433	0	5272	0	6074	1	10381	0	1113	0
809BCR	809	BCR	Cassette	0.0887922	0.0599156	0.046891	0.0644838	0.10334	0.24735		99.9149	99.8359	99.9181	99.9389	99.9723	99.8984	100	100	99.9353	100	100	99.9893		0	538	0	2626	2	3089	0	489	0	4778	1	9379	3	3523	13	7908	3	3661	4	6548	3	10815	2	1966
5104IP6K2	5104	IP6K2	Junc	#VALUE!	#VALUE!	#VALUE!	#VALUE!	#VALUE!	#VALUE!		#VALUE!	#VALUE!	#VALUE!	#VALUE!	#VALUE!	#VALUE!	#VALUE!	#VALUE!	#VALUE!	#VALUE!	#VALUE!	#VALUE!		824	NA	3718	NA	2965	NA	865	NA	5182	NA	5453	NA	2903	NA	5936	NA	3218	NA	6298	NA	8877	NA	2179	NA
122CBFB	122	CBFB	Alt5Prime	-0.914204	-1.80779	1.06483	0.547833	0.0798347	0.270984		14.4934	12.8067	14.7059	15.9581	13.9813	15.261	15.3571	11.2313	12.6749	12.9032	12.6129	14.261		474	86	2790	353	2122	308	621	92	5418	782	5441	905	2059	349	5188	762	2900	500	5614	1066	7549	1227	1899	342
1068SF1	1068	SF1	Cassette	0.0164692	-0.023613	0.0272122	0.631612	0.53151	0.398537		99.897	99.9755	99.9585	99.9627	99.95	100	100	99.9292	99.9512	100	99.9452	99.8966		0	1216	5	7059	2	4097	0	599	4	7291	7	6766	4	3878	2	8170	2	4821	2	5358	4	7991	0	1297
2894MACF1	2894	MACF1	Cassette	0.174313	0.0818204	0.0214313	0.379479	0.511815	0.81857		99.5087	99.3702	99.416	99.3926	99.3634	99.6032	99.3711	99.8997	99.5471	99.682	99.5346	99.388		2	316	2	1992	9	1978	2	627	27	5775	36	5846	9	1823	27	4260	18	3064	55	9000	70	10926	10	2510
3424TLK2	3424	TLK2	Cassette	0.0458716	-0.0031487	0.113061	0.691837	0.96556	0.30166		99.838	99.5892	99.7389	99.8173	99.7382	99.9498	99.9062	99.767	99.6305	99.8689	99.8412	99.7858		1	1065	13	5567	14	3775	1	762	9	5657	12	5589	6	3698	33	8000	12	4584	11	6009	22	8382	1	1991
3050ARPP-21	3050	ARPP-21	Cassette	0.610665	1.68195	-1.16765	0.00680865	0.0576204	0.124032		99.2037	99.3708	99.4097	98.6037	98.6376	97.2399	99.9165	99.9751	99.9246	100	99.9526	99.5745		1	1197	2	8021	6	7948	0	264	1	2109	14	3276	67	8347	119	18794	61	10272	34	2401	50	3620	13	458
2987KIF2A	2987	KIF2A	Cassette	-0.00195143	0.0211278	0.0235548	0.955156	0.756501	0.697973		0.0442576	0.0865718	0	0.0387597	0	0.162734	0	0.0641231	0.0608519	0.165289	0.0295989	0.0699888		886	0	6234	4	4927	3	604	1	6755	2	7139	5	4517	2	10387	9	5711	0	5158	2	8197	0	1227	2
6213UNQ2573	6213	UNQ2573	Cassette	8.24843e-05	0.0297882	-0.0341779	0.999149	0.516199	0.572732		99.9711	100	99.839	99.9151	99.8645	99.928	100	99.9791	99.8312	100	99.9188	99.8781		0	778	1	4776	7	4141	0	621	5	6149	8	6557	1	3454	0	7983	7	4341	4	4705	9	6634	1	1387
5419TFAM	5419	TFAM	Cassette	-3.02965	-0.370256	7.1167	0.347475	0.911771	0.0930341		81.6671	85.2	84.6968	91.5191	95.1204	86.2745	76.4706	81.0539	84.9505	87.156	91.7007	92.9466		108	351	640	2738	867	4894	28	190	264	2917	507	6681	706	3145	1332	7668	896	4959	431	4651	314	6121	133	836
3360EIF2A	3360	EIF2A	Cassette	0.142772	0.0891888	0.241503	0.482583	0.379664	0.188111		99.7591	99.4602	99.3371	99.8156	99.7065	99.7588	99.4003	99.8545	99.7299	100	99.814	99.7345		4	663	8	5492	12	4431	0	456	14	7513	18	6762	8	3313	40	7370	29	4346	14	7577	33	11212	3	1241
5933MDM2	5933	MDM2	Cassette	0.646177	-0.175396	1.54791	0.419825	0.925231	0.166964		2.77197	2.20441	2.22476	3.02902	3.39318	5.42265	4.20272	2.93165	2.0053	6.82731	2.64716	1.84419		775	34	5993	181	5180	106	464	34	5590	152	5695	107	3718	106	9272	209	5142	117	4578	143	6349	223	1186	68
6868RSRC1	6868	RSRC1	Cassette	-0.618642	-0.616198	-0.61441	0.0320241	0.176155	0.0634988		99.4288	99.4309	98.9842	98.8739	98.8289	98.2979	98.7654	98.4581	98.7645	98.0952	97.498	98.5588		10	800	75	4789	48	3837	8	412	126	4910	80	5471	29	5048	62	10832	56	5457	51	4478	80	6751	20	1155
5408STAG3L1	5408	STAG3L1	Cassette	0.238609	-0.16965	0.222332	0.0553881	0.554962	0.435108		98.571	98.6341	98.4046	98.3804	99.1672	98.7291	98.7342	98.883	98.7083	98.7897	98.3843	98.5937		13	1014	65	5754	50	3821	8	653	104	6333	94	6590	44	3035	105	7582	66	4071	94	5710	82	9764	22	1709
2000ACIN1	2000	ACIN1	Cassette	0.249609	-0.597789	2.69776	0.561293	0.548367	0.00112914		0.894188	1.00674	1.45799	3.56577	3.59948	4.28696	1.93833	1.41209	0.757332	4.35897	3.67945	1.62042		1113	22	5725	82	6159	47	373	17	3089	118	4857	80	5320	48	11308	115	5407	80	3651	135	4419	165	1094	49
6063CDK7	6063	CDK7	Cassette	0.436264	0.178011	0.153605	0.220662	0.156879	0.00991427		0.0293169	0.0808952	0	0.221198	0.205423	0.144404	0.965517	0.166355	0.287131	0.519031	0.233294	0.352734		718	7	4801	8	3820	11	575	3	5987	14	5650	20	3410	1	7411	6	4164	0	5413	12	7287	15	1383	2
5385C19orf2	5385	C19orf2	Cassette	23.3316	17.8181	18.8476	0.0210044	0.00753167	0.000907587		26.9716	26.3342	26.2112	43.9801	45.2812	46.7984	55.5858	50.3303	43.5957	65.8416	64.7367	58.9357		326	408	2256	2286	2422	1872	138	266	1547	2840	2477	3555	3241	1197	7178	2566	3975	1412	2708	2126	4018	3325	673	592
1664SLC25A26	1664	SLC25A26	Cassette	-3.56255	-2.82563	-0.194268	0.0244204	0.00049313	0.391413		99.0615	98.8008	98.8178	98.8792	98.8669	98.3513	94.501	95.0194	96.4721	95.5307	95.863	96.2268		27	464	154	2938	113	3090	16	342	192	4449	211	5381	27	2850	80	6591	44	3678	68	5999	108	9423	26	1551
6874SR140	6874	SR140	Cassette	-0.00586132	0.00581125	-0.00586132	0.42265	0.42265	0.42265		0.017584	0	0	0	0	0	0	0	0	0	0.0174338	0		1687	0	8785	0	5502	0	634	0	5735	1	3440	0	5686	1	11913	0	6036	0	3374	0	4834	0	1153	0
6539SLC25A26	6539	SLC25A26	Cassette	-0.130908	0.124053	-0.228644	0.701346	0.566704	0.319806		0.662252	0.946799	0.889248	0.941215	0.485796	0.385356	1.2766	0.474255	0.354724	0.869565	0.558784	0.756179		464	6	2938	14	3090	11	342	3	4449	25	5381	41	2850	19	6591	63	3678	33	5999	57	9423	46	1551	6
1733NACA	1733	NACA	Cassette	0	0	0	#DIV/0!	#DIV/0!	#DIV/0!		0	0	0	0	0	0	0	0	0	0	0	0		853	0	5214	0	3963	0	489	0	5703	0	4889	0	3849	0	8781	0	5026	0	6110	0	10290	0	1225	0
572141519	5721	2013-09-02	Cassette	0.050234	-0.0230372	0.0613903	0.415199	0.792815	0.430495		0	0.0441761	0	0	0.028547	0.1998	0.160772	0	0.0341064	0.159236	0	0		1242	2	7554	0	5862	2	627	1	6274	0	5937	0	3090	0	6788	3	3862	0	2701	0	3502	1	999	2
779DKFZp762G052	779	DKFZp762G052	Cassette	-0.239654	-1.16903	-4.82354	0.690602	0.457557	0.0161575		93.1564	93.6666	92.4549	89.4022	86.6716	88.7334	93.7028	92.5777	92.2785	89.3258	86.4436	85.5307		50	744	387	4827	325	3884	57	477	709	4521	822	4859	214	2913	470	6951	351	4301	640	5399	1080	7023	153	1205
807MYST2	807	MYST2	Cassette	-2.74629	-2.8773	0.480777	0.0140796	0.0415195	0.168378		98.1781	98.1901	98.3541	98.6361	99.1598	98.3688	95.8678	94.7939	95.8218	94.5652	96.037	96.9306		35	812	264	4807	166	3807	25	435	227	5501	214	6758	72	3880	171	9277	87	5199	63	4556	79	9324	23	1387
1156SMARCB1	1156	SMARCB1	Alt5Prime	-0.163198	-2.36374	-8.4657	0.865671	0.303629	0.0245578		61.0694	59.2351	59.6855	52.525	48.3799	53.6879	61.236	59.3537	58.9107	49.5427	50.9227	47.0362		414	654	2566	3747	1803	2585	331	325	2553	2649	2618	2325	1347	2113	3059	4445	1692	2505	1946	2153	2772	2598	653	757
6280SMA4	6280	SMA4	Cassette	-0.685478	-1.58558	1.24442	0.0708202	0.0309868	0.0391913		1.55524	1.92203	2.27726	3.77411	3.02738	2.68631	1.26482	1.11161	1.32167	0.862069	2.01533	1.85366		1249	16	6672	75	5301	71	575	5	4473	92	5030	95	4874	77	10767	211	5879	137	3442	135	6022	188	1123	31
1155MAPKAPK2	1155	MAPKAPK2	Alt3Prime	-0.100577	-0.133901	3.79931	0.900333	0.955096	0.15471		3.50591	4.57184	4.40081	9.87654	9.49006	4.50989	3.1614	3.67075	5.34469	5.28455	8.0415	10.1487		582	19	2598	99	2444	138	699	39	5672	496	6162	696	2367	86	5260	252	2824	130	5621	616	8555	897	2075	98
6789SET	6789	SET	Cassette	0.0126919	-0.248265	0.0183702	0.328145	0.243608	0.218175		99.9719	99.9872	99.9579	99.9722	100	100	100	99.9799	99.9752	99.4475	99.9534	99.8265		0	737	1	4977	1	4036	2	360	2	4290	8	4602	1	3563	1	7840	2	4746	1	3593	0	4986	0	851
5185ZC3H14	5185	ZC3H14	Cassette	11.2203	4.51847	8.99008	0.0115622	0.00715933	0.014543		77.2476	75.6821	80.7095	87.2384	85.5957	87.7753	89.9083	89.0414	88.3505	92.5373	90.5369	91.0906		66	588	495	4022	476	3610	30	372	520	4975	522	5337	658	2234	1649	5132	870	3640	628	4293	937	5568	111	797
2197OCIAD1	2197	OCIAD1	Cassette	-0.119388	0.131064	-0.00689906	0.153469	0.323551	0.951874		99.7389	99.8174	99.7948	99.8619	99.8905	99.5781	99.5541	99.7051	99.7337	100	99.8586	99.865		4	893	15	5072	11	4120	0	556	6	4238	6	4437	9	3438	13	7107	8	3890	6	4338	6	5471	6	1416
2231NONO	2231	NONO	Cassette	-0.92352	0.865901	-0.919504	0.285415	0.526661	0.39154		8.30769	9.65506	7.44775	6.13406	8.19175	8.32618	7.3487	7.77938	7.51186	10.3792	7.87182	6.99863		643	51	4481	378	3509	285	449	52	5290	452	5435	409	2682	243	5343	571	4163	335	4453	291	6052	540	1068	97
5599FIP1L1	5599	FIP1L1	Cassette	-2.66278	-1.57699	-3.58655	0.101952	0.600651	0.0971897		12.7362	14.2206	13.7027	7.69973	10.0162	12.1839	12.344	11.3667	8.96048	12.9834	7.19123	4.99423		632	89	3891	499	3363	331	630	94	7537	584	8237	433	2494	364	5085	843	2897	460	4783	399	7205	802	1146	159
6286CCDC5	6286	CCDC5	Alt5Prime	-0.127544	-0.331004	0.131714	0.160835	0.0518289	0.288093		0.673563	0.533138	0.602761	0.912895	0.684728	0.60698	0.363306	0.566011	0.497512	0.429185	0.324304	0.458103		1097	4	7027	40	5200	26	464	2	5225	17	5215	24	4129	28	9515	51	5112	31	2605	24	3336	23	655	4
3612MAZ	3612	MAZ	Cassette	-4.89931	-1.81012	-7.92567	0.220498	0.79605	0.241788		66.6327	69.1432	71.2779	59.4511	70.2473	53.5783	58.4889	67.4804	66.3866	50.7407	65.1034	62.0023		467	658	1825	3787	1440	2844	266	274	1637	3054	2004	3270	1310	2616	2521	5649	1198	2973	1448	2123	1576	3721	480	554
1106FLJ00338	1106	FLJ00338	Cassette	-3.21911	-1.72076	0.250069	0.0124721	0.184568	0.795504		93.1411	93.4118	93.611	91.9713	94.6643	94.2786	89.895	91.0345	89.5771	92.1154	90.7133	92.9232		77	685	338	3432	313	2690	41	479	526	5138	528	6933	226	3069	476	6749	250	3663	380	4353	414	7345	92	1516
6869ADARB1	6869	ADARB1	Cassette	61.1029	61.1319	-3.55205	0.00467871	0.00440294	0.0172752		19.2418	19.665	21.4216	16.8362	15.3955	17.4405	74.5	79.3304	89.8065	73.5669	73.107	86.3939		51	149	284	1090	137	1207	83	231	927	2520	532	3378	1129	269	2782	681	1603	437	7686	1556	10760	1958	1458	308
6750MLLT10	6750	MLLT10	Cassette	8.10913	7.83251	-0.25642	0.0192695	0.193463	0.806666		7.96905	7.57258	6.9864	6.13547	6.59994	9.02335	17.4118	16.2627	13.181	23.0769	12.8463	9.33308		351	74	3213	624	2773	421	230	69	3901	575	4731	487	2379	206	6176	506	4034	303	4559	298	6439	455	857	85
6609PRMT2	6609	PRMT2	Cassette	-6.88288	-7.62042	-0.401215	0.0218438	0.0595161	0.88353		18.5185	20.022	15.1759	13.353	20.2229	18.9369	10.5386	9.29187	13.2373	10.1399	8.75303	10.7586		382	45	2421	248	2589	395	257	29	3388	325	3882	468	2046	465	4370	1094	3158	565	4114	634	4438	1125	732	171
705NAP1L4	705	NAP1L4	Cassette	7.82448	7.64951	4.41532	0.0288018	0.0101253	0.112423		71.4234	72.2862	77.0292	79.2031	79.0707	75.7109	78.5082	81.9552	83.7489	83.2317	86.9983	86.7033		170	621	934	4242	717	3695	55	273	622	4162	751	4897	791	1977	1828	4768	1016	3407	689	2624	1009	3812	205	639
347SMNDC1	347	SMNDC1	Cassette	0.141652	0.242149	0.145772	0.349993	0.362288	0.234913		0.111857	0.128246	0.189292	0.234993	0.170887	0.460829	0.469484	0.31746	0.0674082	0.925926	0.246558	0.420673		424	2	3454	11	2965	2	321	3	4855	12	4971	21	2679	3	6230	8	3691	7	4670	11	6426	11	864	4
3721PITPNB	3721	PITPNB	Cassette	-0.582413	-0.432282	-0.331522	0.329288	0.108345	0.133374		99.421	99.2449	99.0725	98.7753	99.1938	98.7747	97.7987	99.3489	98.8436	98.3982	98.784	98.2649		14	622	26	3967	40	3419	7	430	51	4143	79	4474	20	3434	59	7755	39	4166	52	4194	49	6029	13	1048
5243SSFA2	5243	SSFA2	Cassette	-0.354058	-0.0918718	-0.168152	0.0493562	0.577057	0.0468743		99.6377	99.6479	99.6145	99.4644	99.536	99.3953	99.1135	99.3485	99.376	99.1004	99.4917	99.528		5	559	22	3355	20	3185	6	661	36	7046	40	8434	11	3025	24	6793	14	3618	23	4271	38	8152	8	1315
958TACC1	958	TACC1	Cassette	-0.228696	0.090772	-0.598038	0.404407	0.241645	0.00558657		0.813638	0.761784	1.02014	0.358938	0.243506	0.199005	0.205761	0.853485	0.850229	0.437637	0.357082	0.279046		485	1	2788	24	3032	26	455	2	5860	21	7862	22	2560	21	6253	48	3784	39	4164	15	6145	15	1003	2
5796HELLS	5796	HELLS	Cassette	1.0023	-0.669299	-14.7306	0.850293	0.650609	0.000302805		19.5746	19.4087	17.7632	3.45763	3.21464	5.88235	26.4835	22.368	10.9018	5.39419	3.44893	1.70361		669	241	4498	1296	4446	544	228	13	5123	183	5943	103	2987	727	7005	1687	5875	1269	1424	51	1957	65	304	19
5115SEPW1	5115	SEPW1	Junc	#VALUE!	#VALUE!	#VALUE!	#VALUE!	#VALUE!	#VALUE!		#VALUE!	#VALUE!	#VALUE!	#VALUE!	#VALUE!	#VALUE!	#VALUE!	#VALUE!	#VALUE!	#VALUE!	#VALUE!	#VALUE!		680	NA	3185	NA	2414	NA	452	NA	3416	NA	3549	NA	2807	NA	5890	NA	3000	NA	3296	NA	4637	NA	1210	NA
6299SETD5	6299	SETD5	Cassette	-0.0478019	0.0242739	-0.00338746	0.42238	0.465973	0.911001		99.9693	99.939	99.9501	99.9142	99.9341	100	100	99.8503	99.8647	100	99.9584	99.9626		0	674	6	4003	4	2952	0	409	2	4811	2	5351	1	3258	4	6557	2	4004	4	4657	5	7580	0	1230
5567MBNL1	5567	MBNL1	Cassette	-0.109351	-0.128121	-0.0301724	0.170867	0.0704428	0.597094		0.148478	0.199412	0.271739	0.253515	0.138141	0.137457	0	0.110416	0.181159	0	0.0282805	0.116469		443	0	2714	3	2204	4	376	0	3535	1	4288	5	4035	6	9509	19	4771	13	4328	11	7229	10	1453	2
3537RALY	3537	RALY	Cassette	-0.0273753	0.0888218	0.0497422	0.834104	0.313833	0.425279		99.6378	99.499	99.5767	99.694	99.6086	99.5601	99.3282	99.6972	99.6059	99.5995	99.7088	99.8208		7	1035	15	4939	11	2780	3	746	20	6849	10	5571	10	2751	29	5759	14	3293	14	4561	26	6616	6	1358
5834TRIM38	5834	TRIM38	Alt3Prime	0.136019	-0.0848411	-0.0926	0.0229904	0.748357	0.25634		99.8225	99.8905	99.8789	99.8193	99.8419	99.653	100	100	100	99.2337	99.935	99.8909		0	322	0	1547	0	1621	4	518	3	4612	6	5494	2	1125	3	2736	2	1650	12	6628	13	8209	6	1723
3494CCM2	3494	CCM2	Cassette	15.1907	12.9731	4.55667	0.00555416	0.000491505	0.0841603		72.2569	69.2854	66.7471	75.6275	73.7201	72.6119	83.7209	84.4177	85.7228	88.1295	86.7418	86.0076		63	324	285	1544	239	1435	66	490	800	5234	852	5237	622	1620	1513	3413	827	1660	1476	4580	2582	7243	453	1201
2895COQ5	2895	COQ5	Cassette	-0.179891	-0.375387	-0.706916	0.37294	0.148509	0.0229405		1.43198	1.46199	1.88679	0.639659	0.950317	1.07004	1.54739	1.46921	1.22449	0.280899	0.826211	0.426743		509	8	3152	47	2904	36	355	1	3481	29	3500	15	2478	36	5729	85	3380	65	4660	30	5941	57	1017	11
2063SFRS7	2063	SFRS7	Cassette	-0.828032	-2.84344	3.04457	0.127529	0.00189345	0.000683459		2.6104	3.05985	2.7806	6.19872	5.9132	5.47264	1.32861	2.12991	2.50823	3.29341	2.44418	3.31665		1114	15	5560	121	3848	99	323	11	4151	104	4635	159	4477	120	8649	273	4790	137	2058	136	3230	203	570	33
5472TUSC3	5472	TUSC3	Cassette	0.315236	0.22838	0.166052	0.0345959	0.0502974	0.166786		99.6781	99.4643	99.4504	99.5717	99.7872	99.7321	99.733	99.8399	99.9656	99.8705	99.9056	100		2	747	6	3742	1	2907	1	771	5	5293	0	5483	10	3097	35	6498	19	3438	21	4882	16	7502	4	1489
6796PCM1	6796	PCM1	Alt5Prime	0.895143	0.162635	0.693291	0.139101	0.850175	0.435397		87.1315	87.5196	88.4535	89.7125	87.4912	87.9808	88.3764	88.5714	88.8422	89.1304	88.8211	87.7209		63	479	600	4650	425	3384	35	287	586	4656	681	4865	323	2187	875	6136	498	3815	501	4369	886	6197	100	732
5527RBM14	5527	RBM14	Cassette	0.349074	0.84681	0.223002	0.0446095	0.131359	0.0544113		0.0508518	0.149701	0.250741	0.380409	0.392267	0.347625	0.555942	0.627336	0.315236	1.89076	1.00089	0.769083		1431	8	7445	47	5692	18	467	9	4451	45	5161	40	3931	2	8671	13	4376	11	2095	8	3555	14	860	3
577RBM14	577	RBM14	Cassette	0.176783	0.268809	-0.00270663	0.0954068	0.0484729	0.971376		99.6451	99.6781	99.4772	99.6196	99.6357	99.537	99.8604	99.7856	99.6848	100	99.7535	99.8452		2	1431	16	7445	18	5692	0	467	11	4451	8	5161	14	3931	28	8671	23	4376	8	2095	13	3555	4	860
2822ARHGAP4	2822	ARHGAP4	Cassette	0.0819728	-0.0418333	0.180398	0.547692	0.67513	0.144061		99.6612	99.4177	99.5407	99.6688	99.6324	99.8596	99.7294	99.7175	99.4186	99.5601	99.7204	99.7547		2	737	10	3530	15	2565	3	679	18	6420	14	5694	8	2353	33	5634	15	3251	16	4815	28	7589	2	1422
2188ZC3H14	2188	ZC3H14	Cassette	2.30242	1.27106	1.63995	0.0474004	0.0056457	0.098634		96.1274	94.3556	96.1183	97.2367	96.8516	97.4328	98.1636	97.8827	97.4622	98.153	98.4759	98.7054		11	588	87	4022	94	3610	7	372	77	4975	70	5337	90	2234	307	5132	147	3640	122	4293	181	5568	21	797
435CHK1	435	CHK1	Cassette	-0.260594	0.374919	-0.0459582	0.222532	0.264198	0.870513		99.3078	99.1374	99.0081	99.4539	99.216	98.6456	98.832	98.6662	99.1734	99.7596	99.3161	99.3645		13	1100	83	6140	41	4919	1	415	35	5083	36	5629	32	4591	90	10344	56	5590	8	1457	20	2531	6	437
3045PPHLN1	3045	PPHLN1	Cassette	3.96051	0.717615	3.59465	0.000425221	0.101484	0.00133197		94.3748	94.2432	93.9595	97.8221	97.3262	98.2132	98.3193	97.7192	98.4205	98.9228	98.396	98.1955		12	702	77	3299	45	2804	6	551	61	3742	72	3918	166	2785	348	5697	191	2971	94	4222	155	5642	29	1594
5192TBC1D15	5192	TBC1D15	Cassette	5.12032	6.98993	-1.66971	0.00757676	0.0265976	0.313572		92.165	92.6637	90.1627	89.7291	92.1753	88.0779	95.9119	97.6707	96.7697	96.9555	97.2232	96.7734		26	610	118	4948	139	4164	13	414	162	5672	264	7918	207	2435	485	6126	381	3492	383	3346	491	5784	98	724
1149ING4	1149	ING4	Cassette	-0.27711	-0.755063	0.223955	0.296905	0.0659272	0.2805		98.4471	98.7498	98.294	98.8383	98.8419	98.4825	98.1132	97.9672	98.5791	97.4937	98.2034	98.2004		10	520	62	2988	37	2567	10	389	71	3881	90	4911	33	2092	64	5055	55	3169	61	5190	84	7169	20	1298
434EIF4G2	434	EIF4G2	Cassette	-3.28446	-1.82207	1.34031	0.00603118	0.30547	0.426881		81.0811	82.3593	80.9911	84.9348	83.1825	80.335	77.9412	78.7178	77.9191	81.6495	80.3259	81.0108		120	424	727	2689	382	1348	89	396	966	3944	650	2773	385	1650	821	3833	491	2092	682	3845	1022	5055	270	1103
2647CCNC	2647	CCNC	Cassette	-2.01029	3.5516	-5.08557	0.13047	0.00832035	0.00202093		9.8913	11.0966	11.1458	5.59369	6.55493	4.72837	7.64526	10.4109	8.04668	8.56481	9.51783	9.44916		604	50	3227	375	2994	262	395	37	3603	379	4159	434	2487	273	5432	678	2559	321	3713	220	5631	395	947	47
1796MAP4K4	1796	MAP4K4	Cassette	4.84896	-0.473213	3.74715	0.151187	0.814086	0.0197167		60.5628	61.5553	62.0977	66.2628	63.7191	65.4753	61.9852	67.6237	69.1538	66.311	66.3879	61.3388		360	587	1793	3745	740	1659	221	435	2170	4286	1698	2694	967	1485	1928	3087	1001	1640	1643	3227	2392	4201	483	916
1989PRMT1	1989	PRMT1	Cassette	-0.5549	-0.385215	-0.0164805	0.0250082	0.5083	0.97586		4.05804	4.41339	4.11097	3.76344	5.12579	3.64372	3.41382	3.77844	3.72544	3.92927	3.49941	3.94864		1160	41	4864	191	3773	146	489	20	3254	118	2992	123	3901	165	7797	360	3802	163	3043	119	4035	218	1190	45
6855SMARCD1	6855	SMARCD1	Cassette	-0.927081	0.523029	-2.2035	0.177193	0.629726	0.120488		96.5352	96.8429	96.3738	94.5916	95.7489	92.8008	94.8052	95.757	96.4084	94	95.6271	95.0833		36	657	176	3972	108	2899	24	376	159	3477	177	3423	101	2814	218	6687	130	3455	196	3428	214	4820	73	941
2713PCBP2	2713	PCBP2	Cassette	2.57492	3.98818	-0.945592	0.274864	0.16418	0.679044		54.9757	54.1108	56.051	50.4331	54.8643	57.0033	54.9114	60.8767	57.074	59.204	58.8685	56.1927		280	341	1660	2583	1514	2013	164	238	1774	2539	2101	2695	1389	1696	2908	3429	1587	2024	1774	1805	2844	3457	396	525
5997PAPOLG	5997	PAPOLG	Cassette	-0.107091	-0.121013	-0.0120467	0.171809	0.195237	0.88592		0.243665	0.10636	0.108186	0.0650054	0.0896861	0.26738	0	0.136939	0	0	0.0220897	0.0369413		510	0	2917	4	2563	0	466	0	4526	1	5412	2	2047	5	4696	5	2770	3	4612	3	6684	6	1119	3
293HNRNPK	293	HNRNPK	AltStart	2.06977	-1.68318	5.60088	0.149814	0.257852	0.0309768		78.7183	79.122	78.3133	83.9047	82.6772	86.3743	82.302	79.0884	80.9725	81.9444	83.2782	82.684		143	665	757	2863	450	1915	104	472	607	3023	600	2865	621	2297	1208	4578	702	2535	615	3206	946	4515	174	1103
466PSMD12	466	PSMD12	Cassette	-0.0569313	-0.0321343	0.0185073	0.260996	0.324998	0.157875		99.968	99.9546	99.9705	99.9712	99.9774	100	99.8447	99.9722	99.9054	100	99.9208	99.9315		1	643	1	3602	3	3167	0	417	3	3784	3	4374	1	3122	3	6611	1	3389	1	3474	1	4428	0	954
5359TERF1	5359	TERF1	Cassette	2.11994	6.70571	2.59573	0.473108	0.192665	0.396006		31.4308	33.0894	32.7457	31.0894	39.4255	34.5382	33.1675	39.2241	31.2341	39.5833	48.4245	37.1625		403	200	2115	1365	2162	982	261	171	1915	1798	2932	1734	1730	793	3749	1854	2327	1133	2119	956	2847	1853	652	344
6435RGPD6	6435	RGPD6	Alt3Prime	-0.00570803	0.165312	-0.161422	0.920203	0.197896	0.183193		99.8462	99.8591	99.9524	99.6583	99.8902	99.6249	99.8192	99.8618	99.9596	100	99.8958	99.7735		1	552	5	3612	1	2473	0	756	7	6709	14	6168	3	1947	6	4251	1	2101	15	4375	9	8184	5	1328
6473XAB1	6473	XAB1	Cassette	0.00644563	0.06647	0.0111954	0.948822	0.0781405	0.899351		100	99.9043	99.7365	99.8552	99.9027	99.9165	99.7805	99.9475	99.9321	100	99.9346	99.9392		2	909	2	3809	2	2944	0	518	2	3056	2	3285	0	3124	6	6261	8	3028	5	3448	5	5133	1	1196
5558M-RIP	5558	M-RIP	Cassette	3.88592	1.157	3.60685	0.0424478	0.623604	0.104705		87.7613	86.3498	87.2962	90.3824	88.6153	93.2302	92.663	91.1331	89.2689	95.1883	89.4844	91.0262		54	682	349	3587	273	2271	23	455	467	3974	404	4098	363	2603	850	5377	413	2838	332	3120	638	4966	70	964
5688pp12616	5688	pp12616	Cassette	6.35579	4.06614	1.27258	0.000273301	0.096191	0.489228		90.2108	89.5505	89.2058	90.6454	88.4695	93.6699	96.2963	95.7447	95.9934	96.5517	94.5489	93.8826		14	364	84	1890	73	1749	9	252	116	2012	124	1903	353	3253	816	6993	405	3347	358	3469	614	4711	79	1169
1331ATP5C1	1331	ATP5C1	Cassette	-0.0136089	-0.113493	0.0276949	0.8107	0.325946	0.576556		99.9641	99.9176	99.8501	99.9175	99.8974	100	99.8141	99.9397	99.9371	100	99.7259	99.7485		1	537	2	3317	2	3178	0	337	9	3275	9	3569	1	2783	5	6063	5	3331	3	3633	5	4868	0	837
6129RB1	6129	RB1	Cassette	-0.0864102	0.161108	-0.235319	0.328071	0.531565	0.253727		99.4133	99.5299	99.6388	99.3997	98.9961	99.4802	99.4932	99.46	99.3696	99.8124	99.3098	99.2372		3	589	22	4052	16	2522	1	532	56	8058	42	5464	9	1525	18	3811	9	2483	17	2815	44	4339	5	957
1240ING1	1240	ING1	AltStart	0	-0.0794365	0	#DIV/0!	0.363924	#DIV/0!		100	100	100	100	100	100	100	100	100	99.7849	99.9767	100		0	495	0	2827	0	2181	1	464	1	4299	0	4238	0	2084	0	4723	0	2619	0	4710	0	7095	0	1243
6668FXR1	6668	FXR1	Cassette	1.20445	1.7952	-0.014723	0.24192	0.360185	0.982042		1.01612	0.456204	0.709639	0.181206	0.112054	1.84453	3.41113	1.21079	1.1734	5.5336	0.964546	1.02524		538	19	3590	44	3032	36	239	14	3799	37	3765	39	2825	29	6546	30	3358	24	3856	7	6240	7	745	14
2340PPX	2340	PPX	Cassette	-0.427576	-0.278572	0.381917	0.208548	0.14259	0.0658395		98.9748	99.0198	99.348	99.3895	99.4222	99.6767	98.2143	98.867	98.9786	99.2126	99.0127	99.4274		8	440	31	2705	22	2132	3	378	39	3911	25	4341	22	2124	49	4950	19	2895	24	3907	32	5506	3	925
5210USP47	5210	USP47	Cassette	0	0	0	#DIV/0!	#DIV/0!	#DIV/0!		0	0	0	0	0	0	0	0	0	0	0	0		493	0	3313	0	2886	0	455	0	3875	0	4442	0	1736	0	4512	0	2505	0	4011	0	6086	0	1133	0
269ADD1	269	ADD1	Cassette	5.19843	1.46605	-2.55302	0.0660664	0.0223759	0.0129004		2.79543	3.01833	3.86685	0.771072	0.713649	0.53681	9.59666	10.1916	5.48759	2.23124	2.52817	1.66028		650	69	3093	351	2704	157	482	11	3547	92	3850	65	2295	66	5398	168	2859	115	3732	29	5565	40	1297	7
217PICALM	217	PICALM	Cassette	4.6083	2.66144	0.932261	0.00170759	0.124138	0.214382		94.0656	95.3148	93.8456	95.574	94.4965	95.9522	99.2341	99.5275	98.2892	99.0862	99.1278	95.7931		7	907	22	4634	64	3677	7	759	38	4319	148	3370	161	2552	291	5920	169	2577	133	2872	223	3829	44	1043
3130DYNC1I2	3130	DYNC1I2	Cassette	0.766843	0.20652	0.0261798	0.0751435	0.0644308	0.696903		0.1228	0.228511	0.101249	0.0955795	0.172592	0.262927	1.37363	0.736377	0.643087	0.380228	0.494604	0.275827		359	5	2022	15	2472	16	262	1	2213	11	3977	11	2440	3	5676	13	2960	3	4181	4	5784	10	1138	3
6009EPB41	6009	EPB41	Cassette	2.28056	2.73308	-0.0563077	0.0504102	0.0818667	0.960005		93.4526	93.4492	95.1646	94.6676	95.0033	92.2266	96.0748	96.2781	96.5552	96.9595	96.2894	96.8478		21	514	129	3337	104	2915	9	287	140	3633	134	4117	194	2769	411	5863	163	3208	158	2805	229	4354	59	700
679BAT2D1	679	BAT2D1	Cassette	6.2477	2.09452	5.62957	0.00781225	0.0832197	0.00666864		86.3767	87.7507	89.2146	92.686	92.9439	94.6008	94.7005	93.4328	93.9517	96.75	95.3588	94.4055		23	411	154	2191	178	2765	13	387	141	2897	287	4843	379	2403	733	5251	287	2374	287	3637	430	5664	71	1244
6662MAP2K3	6662	MAP2K3	Cassette	2.66781	4.2691	0.500556	6.49174e-05	0.016579	0.024351		0.849457	0.485866	0.756794	1.06087	1.29363	1.23928	3.47222	3.14823	3.4751	6.61157	5.00854	4.78097		417	15	2215	72	1861	67	339	24	3338	176	4282	215	2101	18	4506	22	2885	22	3917	42	4807	63	1036	13
3114CSDE1	3114	CSDE1	Cassette	-0.163927	-0.0242897	-0.027791	0.098459	0.917037	0.894393		0.338473	0.250045	0.252048	0.147189	0.610004	0	0	0.207592	0.141193	0	0.354381	0.329942		490	0	3365	7	2829	4	288	0	3093	11	3625	12	2650	9	5585	14	3166	8	3392	5	4888	30	837	0
2556PPP1R12A	2556	PPP1R12A	Cassette	8.89641	2.12898	-9.06968	0.143267	0.0255809	0.0334041		12.8794	10.0193	6.98869	0.90715	0.905377	0.865801	18.0488	26.1574	12.3704	3	3.63553	2.42975		168	37	638	226	1268	179	582	18	4188	158	5903	147	1062	157	2802	312	1810	136	5571	51	8975	82	2061	18
5960BRCA1	5960	BRCA1	Alt5Prime	0.00958297	-0.2171	0.178535	0.922598	0.305832	0.380188		99.5923	99.5957	99.6293	99.8808	99.4721	100	99.78	99.581	99.4851	99.6063	99.4753	99.62		2	907	26	6179	24	4637	1	253	24	4550	18	4719	12	2931	30	7391	17	4569	1	838	7	1319	0	222
3329DIAPH1	3329	DIAPH1	Cassette	-1.76541	4.08451	-6.51555	0.699788	0.148246	0.0353626		60.6277	63.1353	57.8504	51.4253	56.283	54.3585	56.4706	53.6359	66.2107	56.1594	56.535	61.6258		111	144	848	981	494	968	121	155	1706	2219	1893	3040	552	850	1458	2497	851	1168	2522	2670	3646	4694	466	555
2697ATP2B4	2697	ATP2B4	Cassette	0.0101239	0.0953358	0.0281876	0.933234	0.516552	0.834614		99.8247	99.7945	99.7684	99.9792	99.9011	99.5918	99.6337	99.7843	100	100	99.831	99.9271		1	272	4	1850	0	1281	0	434	10	5908	5	6856	3	1708	8	3885	5	2154	1	4804	7	7072	4	976
6083PICALM	6083	PICALM	Alt3Prime	0.432716	0.271327	-0.0648094	0.156208	0.432241	0.812		98.0784	98.6338	98.7356	98.4236	98.1543	98.6755	99.0175	99.0171	98.7114	99.0862	98.7877	98.1935		9	907	46	4634	48	3677	7	759	53	4319	62	3370	50	2552	82	5920	33	2577	46	2872	72	3829	14	1043
3121USO1	3121	USO1	Cassette	-0.31169	0.0826782	0.162073	0.545435	0.918023	0.790435		1.98482	1.52882	1.45108	1.43369	1.17071	2.84653	0.515464	1.64706	1.86713	2.94985	1.11378	1.63534		386	2	2926	49	2260	43	329	10	4528	51	4030	67	1679	34	3929	61	2377	35	4125	60	5656	67	785	23
176EYA3	176	EYA3	Cassette	0.0224318	0.0149767	0.00745508	0.234923	0.199333	0.661537		99.9538	99.9789	100	99.973	99.982	100	100	100	100	100	100	100		0	563	0	3000	0	2557	0	380	0	4004	0	4167	1	2164	1	4737	0	2582	1	3709	1	5562	0	1141
2400MAP2K3	2400	MAP2K3	AltStart	-0.40553	-0.869271	-0.00833955	0.0593517	0.171161	0.817221		99.9524	99.9778	99.9653	99.9745	99.8961	100	99.7608	99.5058	99.4124	98.2609	99.5823	99.4195		1	417	11	2215	11	1861	6	339	14	3338	25	4282	1	2101	1	4506	1	2885	1	3917	5	4807	0	1036
995FOXJ3	995	FOXJ3	Cassette	2.91365	1.6048	0.577562	1.36203e-05	0.104835	0.448222		92.086	92.0278	92.2864	91.6812	92.6384	93.8134	95.0601	94.8999	95.1812	94.1681	93.9143	94.8649		37	712	214	3982	125	2469	34	549	338	5216	268	4951	162	1885	355	4098	195	2333	287	3163	423	5323	61	925
70SF1	70	SF1	Cassette	0	0	0	#DIV/0!	#DIV/0!	#DIV/0!		0	0	0	0	0	0	0	0	0	0	0	0		755	0	4216	0	2605	0	338	0	3922	0	3969	0	2664	0	5842	0	3088	0	3054	0	5016	0	872	0
6763MOBKL3	6763	MOBKL3	Cassette	6.13883	2.76014	3.45047	0.0164269	0.0329687	0.0448157		90.8632	90.9024	88.084	93.0699	92.6582	94.4729	96.5049	96.1671	95.5941	97.4468	95.3423	95.6924		18	497	111	2785	99	2148	12	458	198	4053	177	3932	163	1621	370	3697	278	2055	221	2968	319	4026	54	923
5738GPBP1	5738	GPBP1	Cassette	24.9561	27.5689	0.369089	0.0154189	0.0224983	0.862782		17.0557	15.631	14.1815	14.515	13.9482	19.5122	45.2218	42.8571	33.6575	52.7273	42.7401	35.2146		321	265	2300	1725	2115	1073	182	203	2725	2034	3260	1772	1848	380	4426	820	2705	447	2450	416	3751	608	495	120
1487RBM5	1487	RBM5	Cassette	3.95769	2.05202	-1.83715	0.0330739	0.394579	0.150701		82.7338	81.5308	84.4615	80.7256	80.6409	81.8482	87.3563	86.3935	86.8493	86.7391	80.275	82.3566		88	608	455	2889	288	1902	61	399	660	2686	563	2628	264	1265	596	2631	365	1984	696	2915	882	3674	220	992
2075JARID1A	2075	JARID1A	Cassette	12.9646	5.33834	9.60832	0.0695727	0.335027	0.0512289		32.1588	30.8983	37.7393	44.7597	37.9747	46.887	52.1008	49.1489	38.4405	54.5861	49.9633	41.0871		228	248	1434	1386	1350	843	203	244	2043	2040	2558	1784	1213	575	2800	1252	1366	828	2414	1956	3822	2340	691	610
3139UBE2F	3139	UBE2F	Cassette	0.71095	0.737617	0.242972	0.0605199	0.0012921	0.374555		98.8289	98.7827	98.1671	98.7672	98.7689	98.9714	99.022	99.3159	99.5736	99.4872	99.5599	99.6734		4	405	16	2323	10	2335	2	388	19	4298	19	5798	18	1519	41	3327	34	1821	42	3365	70	5616	9	866
2486SLK	2486	SLK	Cassette	4.13753	2.63983	-0.526642	0.00177334	0.00344012	0.342203		2.53593	2.29206	3.60666	2.4557	1.78464	2.61438	6.63812	7.51055	6.69856	4.69799	5.05026	5.02596		436	31	3288	267	2535	182	284	14	3967	211	4025	213	2306	60	5627	132	3127	117	3138	79	4898	89	745	20
5601UBE2F	5601	UBE2F	Cassette	0.404225	0.0590619	-0.0211786	0.0775576	0.814185	0.905109		0.458716	0.329539	0.437397	0.296296	0.177746	0.688073	0.735294	1.06474	0.638298	0.767263	0.417053	0.154985		405	3	2323	25	2335	15	388	3	4298	18	5798	9	1519	7	3327	11	1821	8	3365	10	5616	10	866	6
2571NAPOR-1	2571	NAPOR-1	Cassette	7.47736	4.55631	-7.84502	0.0121387	0.445081	0.159907		87.9227	85.8515	83.5735	79.7349	70.7846	83.2931	95.5056	91.6136	92.6606	89.7574	81.2758	76.4483		8	170	79	863	72	909	38	333	681	2956	1431	4645	75	546	221	1341	171	870	1223	4812	2897	7019	277	1381
5377TCEA1	5377	TCEA1	Cassette	0	0	0	#DIV/0!	#DIV/0!	#DIV/0!		0	0	0	0	0	0	0	0	0	0	0	0		695	0	3637	0	3494	0	368	0	2878	0	3652	0	2546	0	5245	0	2652	0	2296	0	3849	0	864	0
1032CNBP	1032	CNBP	Alt5Prime	-1.4111	-0.192645	-0.228479	0.255221	0.893958	0.86413		8.1663	7.9516	7.30288	7.59825	9.58153	5.55556	5.32623	5.66811	8.19312	6.57895	6.89293	8.68552		711	40	3911	235	2510	224	284	20	2661	197	2744	261	2474	220	5325	460	3186	251	2116	174	3133	332	578	34
432DNM1L	432	DNM1L	Cassette	0.466	0.259996	-0.0647345	0.0945151	0.420555	0.501752		0.300687	0.573005	0.430262	0.413508	0.361795	0.334448	1.15385	0.971445	0.576662	1.1396	0.450212	0.299925		514	6	3364	33	2931	17	347	4	3759	17	3989	12	2321	7	4685	27	2777	12	2890	12	4131	15	596	2
1296ACLY	1296	ACLY	Cassette	-1.05289	-1.0531	0.988329	0.0108296	0.0593719	0.00995843		98.2991	98.7096	98.7884	99.6616	99.4256	99.6748	97.733	97.1978	97.7075	97.992	98.987	98.6237		9	388	67	2324	50	2131	5	244	35	3420	50	3583	43	2485	69	5278	30	2446	10	2945	23	3981	2	613
1095PRPF3	1095	PRPF3	Cassette	-7.29463	-21.6385	22.5215	0.0749807	0.000650443	0.00185143		16.3947	15.4866	22.6396	40.5241	43.5866	37.9747	9.73236	11.641	11.2637	18.3374	22.0194	16.8129		742	80	3446	454	2907	369	334	75	2734	772	3602	728	2101	412	4906	899	2327	681	1566	1067	2287	1767	490	300
373ZRANB2	373	ZRANB2	Cassette	0.253833	-0.184499	-0.600098	0.636759	0.791066	0.272931		3.06924	3.25093	4.09134	3.49883	2.82785	2.28453	3.86399	4.30733	3.00169	1.73536	3.60631	2.71605		622	25	3288	148	2876	89	453	8	3849	144	5122	143	2716	86	5714	192	3024	129	2896	105	5498	160	941	22
2200LAMP2	2200	LAMP2	AltEnd	-0.847217	-0.803599	0.668739	0.00765046	0.015107	0.037966		1.04117	1.02625	0.976404	1.43189	1.70885	1.90931	0	0.217391	0.284784	0.852878	0.651551	1.13482		565	0	3213	7	2451	7	465	4	3812	25	4356	50	2091	22	5015	52	2434	24	2547	37	4544	79	822	16
5776ABCC1	5776	ABCC1	Cassette	0.771883	1.7321	-4.31976	0.0200563	0.0638514	0.00653788		95.8098	96.1963	96.1375	90.928	91.8432	92.4131	96.7575	97.1186	96.5831	94.4934	92.9189	92.9683		25	746	146	4921	105	2968	25	429	303	3976	244	3226	104	2378	207	5235	118	2937	262	2626	358	4031	72	877
5600ABCC1	5600	ABCC1	Cassette	0.506407	0.492001	0.0703317	0.184787	0.117306	0.105267		0.124121	0.0373972	0.0652955	0.17934	0.152872	0.105597	1.0929	0.322451	0.330688	1.0101	0.42007	0.483642		724	8	4946	16	3014	10	392	4	4267	18	3498	17	2414	3	5346	2	3061	2	2783	5	4572	7	946	1
2666IVNS1ABP	2666	IVNS1ABP	Cassette	4.55849	-9.22539	4.59388	0.42923	0.131375	0.417051		42.0397	46.3431	57.0962	55.126	50.1055	54.0291	57.1429	52.2005	49.811	51.6923	40.7441	39.148		192	256	1249	1364	1195	1186	157	168	1943	1336	2414	1553	1256	911	2465	2129	1182	1573	1300	1597	2128	2137	348	409
5324ZNF511	5324	ZNF511	Alt5Prime	-0.131969	-0.709207	0.122536	0.209824	0.130044	0.263115		99.6827	99.7387	99.8314	99.8914	99.729	100	99.542	99.5505	99.7644	98.5981	99.3034	99.5912		3	652	17	3765	8	3387	3	211	16	2281	10	2436	8	2513	15	5726	6	3552	2	1839	6	2208	0	382
6512C1orf151	6512	C1orf151	Cassette	4.03161	3.37485	0.152297	0.0280951	0.134956	0.0188063		0.395909	0.466978	0.483871	0.567108	0.659341	0.577201	5.67261	4.49477	3.27422	6.74157	2.71084	2.47578		582	35	2741	129	2836	96	166	12	1292	36	1812	46	3019	12	5968	28	3085	15	2104	12	2260	15	689	4
5817PRKAR1A	5817	PRKAR1A	Cassette	0.000712273	-0.00922462	-0.0108692	0.983989	0.659149	0.66643		0	0.0284091	0.0554017	0.0512033	0	0	0	0.0859476	0	0	0.0235294	0		466	0	2325	2	1750	0	535	0	4249	1	4679	0	1466	0	3519	1	1804	1	3904	2	5272	0	1144	0
3030LAMP2	3030	LAMP2	AltEnd	0	0	0	#DIV/0!	#DIV/0!	#DIV/0!		100	100	100	100	100	100	100	100	100	100	100	100		0	565	0	3213	0	2451	0	465	0	3812	0	4356	0	2091	0	5015	0	2434	0	2547	0	4544	0	822
5168SSX-HSTT	5168	SSX-HSTT	Cassette	0.264661	-0.0126102	0.223776	0.0651286	0.868538	0.0731548		99.8353	99.5873	99.751	100	99.845	100	100	99.9676	100	100	99.9685	99.8387		0	536	1	3087	0	2638	0	406	1	3170	6	3713	3	1819	18	4343	6	2404	0	3203	7	4508	0	1059
888STK39	888	STK39	Cassette	1.42259	1.20327	0.012423	0.0131989	0.00182446	0.956558		97.9866	98.5497	97.9974	98.0229	98.1852	98.3629	99.6732	99.5261	99.6022	99.3808	99.4831	99.3168		1	305	9	1890	8	2003	2	321	21	4042	32	4652	33	1606	59	4009	47	2300	64	3173	88	4761	12	721
5810IFT52	5810	IFT52	Cassette	-0.0269287	0.0239434	-0.0208963	0.448928	0.442506	0.459865		100	99.9793	99.9588	99.9263	99.9492	100	100	99.9028	99.9546	100	99.9473	100		0	806	4	4110	1	2201	0	554	2	3792	0	2377	0	2137	1	4833	1	2428	2	2711	2	3933	0	920
3170C1orf77	3170	C1orf77	Cassette	-0.189782	-0.275097	0.151044	0.324698	0.407692	0.113515		99.7855	99.6926	99.9018	99.9698	99.9793	99.884	99.3186	99.7986	99.6934	99.1404	99.9461	99.9213		4	583	7	3469	8	2601	3	346	2	3706	3	3808	5	2326	16	5189	3	3052	1	3309	1	4820	1	861
5311SRP54	5311	SRP54	Cassette	0	0	0	#DIV/0!	#DIV/0!	#DIV/0!		100	100	100	100	100	100	100	100	100	100	100	100		0	517	0	2564	0	2263	0	335	0	3460	0	3408	0	2048	0	4937	0	2784	0	2715	0	4157	0	791
6205DNAJC3	6205	DNAJC3	Cassette	0.120683	0.000794795	0.117917	0.377724	0.97174	0.386589		99.6513	99.9377	100	99.9688	99.9739	100	100	99.951	100	100	100	99.9451		0	290	1	2041	0	1926	0	252	0	2924	2	3642	5	1429	2	3206	0	2208	1	3209	1	3828	0	776
6894MARK3	6894	MARK3	Cassette	-0.0611457	-0.00679471	0.105184	0.425033	0.964817	0.364257		0	0.105904	0.209644	0.37087	0.102749	0.15748	0	0.0769231	0.0551876	0	0.201478	0.409237		439	0	2598	2	1811	1	252	0	2972	6	3407	14	1820	0	3773	4	2380	5	2955	11	3889	4	634	1
5271GAPVD1	5271	GAPVD1	Alt5Prime	0.26734	-0.113205	-0.0105726	0.113958	0.457092	0.948103		0.21097	0.521638	0.417616	0.220183	0.285578	0.612745	0.470219	0.684346	0.797679	0.284091	0.32352	0.171282		635	3	3483	24	2736	22	351	1	3081	10	3497	6	2365	5	5149	27	2623	11	2719	6	4190	12	811	5
2436FIP1L1	2436	FIP1L1	Cassette	2.03892	2.48178	0.261811	0.0798738	0.132911	0.831354		87.7937	88.1972	88.4462	87.2676	90.5524	87.4026	91.0714	90.579	88.9035	91.4508	91.262	89.9551		40	408	275	2644	254	2035	33	353	466	4867	515	4612	213	1532	510	3811	290	2220	404	2769	508	4869	97	673
6746OGT	6746	OGT	Alt3Prime	-0.530683	-0.479612	-0.0349742	0.41129	0.640636	0.955749		95.848	96.2288	96.4806	96.9697	96.3513	95.1315	96.0591	96.2617	94.6445	94.1349	96.2963	96.5824		16	390	100	2575	116	2050	20	321	130	3380	146	4126	71	1639	178	4542	87	2385	109	3488	204	5387	50	977
6361ZNF638	6361	ZNF638	Cassette	5.95067	1.54021	3.19785	0.0186364	0.497916	0.161309		87.8292	90.4491	91.5963	93.7158	90.3979	95.3545	95.9654	94.9423	96.8189	97.4194	92.3861	94.2833		14	333	149	2797	78	2374	8	302	239	2900	205	3381	171	1234	370	3504	199	2169	218	3251	502	4726	38	780
5638PTBLP	5638	PTBLP	Cassette	0.0433524	0.00945626	0.0409523	0.329529	0.42265	0.351741		99.9639	99.8849	100	100	99.9716	100	100	99.9788	100	100	100	100		0	685	1	4723	0	3677	0	333	0	3444	0	3671	1	2769	8	6941	0	3429	0	1890	1	3524	0	659
5358KTN1	5358	KTN1	Cassette	2.75798	3.04777	0.702661	0.00756451	0.00520878	0.229971		3.84154	3.91802	2.84527	3.63379	4.21115	4.86787	5.66038	7.07415	6.14422	7.63359	7.75194	6.47059		300	18	2995	228	2551	167	242	20	3213	270	3498	242	2403	96	6376	260	3039	89	2042	77	4845	213	684	35
2403FNBP1	2403	FNBP1	Cassette	0.948119	0.273053	-2.49273	0.411072	0.780673	0.0492805		4.78114	4.19118	2.55591	1.50569	1.71446	0.829876	3.47003	6.19308	4.70948	0	2.08639	2.7828		306	11	2060	136	1558	77	181	0	3332	71	2690	77	1414	71	3909	171	3660	96	2682	41	3153	55	478	4
5461MEF2A	5461	MEF2A	TwoMulx	3.30661	4.9788	0.424766	0.337927	0.286439	0.882296		11.8644	8.79957	8.78378	8.2136	7.47647	15.032	18.3735	10.8052	10.1889	21.6216	11.9856	12.0512		271	61	2138	259	1331	151	203	56	2695	367	2474	339	1300	175	3358	324	2295	221	3833	343	5210	421	797	141
2331SLMAP	2331	SLMAP	Cassette	3.95977	34.9711	-58.4737	0.0836879	0.06226	0.00316434		93.958	94.6384	90.2198	31.1248	28.9777	43.2927	97.4934	98.0722	95.13	79.403	80.3805	48.525		19	739	94	4782	178	3477	69	266	660	2704	1361	1283	167	2597	344	6072	307	2832	1341	606	1973	805	279	213
1952JARID1C	1952	JARID1C	Cassette	0.593776	-0.318175	1.67545	0.28897	0.119298	0.0465479		97.4534	97.6993	98.8112	99.8867	99.4368	99.6667	98.7864	98.5123	98.4465	99.4286	99.4212	99.1859		5	407	37	2450	27	1711	2	348	22	3779	30	3655	41	1569	84	3567	26	2161	4	3528	31	5473	3	897
6210WDR46	6210	WDR46	Alt3Prime	0	0	0	#DIV/0!	#DIV/0!	#DIV/0!		100	100	100	100	100	100	100	100	100	100	100	100		0	555	0	3125	0	2126	0	258	0	3213	0	2645	0	1786	0	3966	0	2555	0	2617	0	3478	0	677
6478ZNF131	6478	ZNF131	Cassette	4.65593	3.83925	0.636089	0.00154041	1.75746e-05	0.255542		92.4378	93.0383	91.6413	92.9165	93.0781	93.031	96.6667	97.4839	96.9345	97.0109	96.7782	96.7543		17	493	78	3022	74	2340	11	357	105	3154	100	2981	161	1968	302	4036	192	2105	179	2348	273	3671	63	841
5722PSEN1	5722	PSEN1	Cassette	-0.0304427	-0.00552556	-0.0162704	0.205553	0.759259	0.496265		0	0.0348311	0.0564972	0	0.042517	0	0	0	0	0	0	0.0259403		331	0	2046	0	1702	0	350	0	3539	0	3854	1	1219	0	2870	1	1769	1	3705	0	4702	2	956	0
957ABCC1	957	ABCC1	Cassette	-0.808492	0.268432	0.0725765	0.14132	0.51924	0.884759		97.1488	96.8666	96.0043	96.3557	97.3797	96.5021	96.3592	95.4455	95.7895	97.2868	97.1097	96.6462		30	794	207	4338	116	2639	14	502	112	3763	104	2997	68	2317	163	5039	112	2691	100	2644	110	4088	34	938
5650LASP1	5650	LASP1	Cassette	0.263057	0.216858	0.0583757	0.168647	0.0527348	0.230628		0.097561	0.202675	0.14245	0.169123	0.260544	0.188147	0.662252	0.316656	0.252951	0.440529	0.309598	0.518263		300	2	1574	5	1183	3	452	2	3864	12	4031	21	1024	1	2462	5	1402	2	4132	7	6125	16	1061	2
5423PHTF2	5423	PHTF2	Cassette	0.00269903	0.10374	0.011712	0.927568	0.334378	0.662833		0	0.0549149	0	0.0316056	0.0584454	0	0	0.063012	0	0.298507	0.0545703	0.0481928		238	0	1586	1	1888	0	334	1	3663	2	4148	2	1542	0	3640	2	2014	0	3163	1	5130	3	819	0
3645FNBP1	3645	FNBP1	Cassette	0.409189	-0.0159569	-0.304824	0.196867	0.871454	0.031221		0.562588	0.35687	0.408163	0.223214	0.189934	0	1.29032	0.62711	0.637755	0	0.179748	0.185529		306	4	2060	13	1558	10	181	0	3332	6	2690	5	1414	8	3909	14	3660	15	2682	6	3153	6	478	0
3336ARID4A	3336	ARID4A	Cassette	-1.2441	-0.474435	-0.695755	0.0101698	0.524344	0.339381		98.8902	98.8187	98.5044	98.0694	98.9979	97.0588	97.8261	97.517	97.138	98.0926	97.758	96.8522		10	450	84	3299	67	2274	7	360	83	3619	125	3846	19	1693	55	4601	37	2437	54	2743	48	4742	25	825
2407PBRM1	2407	PBRM1	Cassette	19.0404	13.2864	0.869428	0.00468017	0.00136143	0.655749		27.1869	27.1315	31.4725	31.2652	27.5358	29.5981	48.0315	51.5399	43.3405	42.1203	45.1373	41.0007		330	305	1841	1958	1574	1204	202	147	1698	1397	1757	1221	1465	547	3564	1327	1829	840	1695	771	2629	999	578	243
5938CTNNBL1	5938	CTNNBL1	Cassette	0.196638	0.462029	0.0565187	0.418406	0.404016	0.369584		0.104603	0	0.1001	0.121017	0.050813	0.202429	0.652742	0.088054	0.0538213	1.46104	0.061212	0.238095		761	5	3404	3	1857	1	607	9	4898	3	3771	9	1910	2	3728	0	1996	2	2476	3	3934	2	986	2
2328SFRS2	2328	SFRS2	Cassette	-0.16384	-0.264429	0.515871	0.165332	0.490672	0.239762		0.664176	0.589971	0.851198	1.4841	1.57947	0.589391	0.547945	0.55775	0.50813	0.946372	0.884643	1.02866		726	4	4279	24	2937	15	314	3	2801	25	2694	28	2393	16	6066	36	3145	27	1394	21	1994	32	506	3
1342CREB1	1342	CREB1	Cassette	-0.05507	0.125553	-0.0482681	0.268279	0.253685	0.326556		0	0.0760842	0.125945	0.0572246	0	0	0	0.0368189	0	0	0.157978	0.275904		407	0	2715	1	2211	0	326	0	3160	5	3253	9	1727	0	3940	3	2379	3	3493	2	4881	0	924	0
2912NUPL1	2912	NUPL1	Cassette	0.0111739	0.106018	-0.0981074	0.680378	0.151258	0.180542		99.9511	99.9394	99.9671	99.9496	99.8273	99.7863	100	99.9693	99.9218	100	99.9401	99.9412		0	454	1	3252	2	2557	0	198	2	3339	2	3398	1	2044	3	4950	1	3034	1	1983	6	3469	1	467
6490SCFD1	6490	SCFD1	Cassette	3.36876	1.85903	-1.30403	0.0148314	0.42844	0.546928		91.0557	91.4484	89.9036	87.6311	87.7787	93.0858	94.3434	94.1875	93.983	93.2331	89.9147	90.925		28	467	181	2933	163	2546	18	248	260	2318	260	2605	183	1863	395	4224	241	2146	283	2005	433	3110	54	727
6285C2orf30	6285	C2orf30	Cassette	-5.77471	-5.07118	-1.43901	0.00166459	0.0910374	0.516731		73.7836	73.8448	72.6577	72.5879	74.8211	68.5601	68.4932	66.6095	67.8593	64.7773	68.5487	67.4295		69	150	584	1165	521	1100	87	160	908	1979	1167	2416	361	1016	883	2493	572	1520	912	2415	1196	3554	238	519
5244KIF22	5244	KIF22	Alt5Prime	-0.00990737	0	-0.00990737	0.42265	#DIV/0!	0.42265		0	0.0297221	0	0	0	0	0	0	0	0	0	0		710	0	4223	0	3393	0	173	0	2292	0	2708	0	2653	0	6727	2	3311	0	1255	0	1796	0	306	0
6187ACAD8	6187	ACAD8	Cassette	2.40408	1.39512	0.638493	0.00817875	0.0218196	0.198521		95.7906	96.9755	96.2195	96.8627	97.271	96.7672	99.0706	98.4223	98.7048	98.8848	98.2972	97.9044		5	533	39	2433	24	1829	6	532	62	3579	75	3504	78	1775	127	4072	82	2087	104	3211	146	5204	30	898
6054PLDN	6054	PLDN	Cassette	0.365564	-0.0838316	0.1516	0.129504	0.568392	0.323114		0.175055	0.288081	0.180886	0.15121	0.395127	0.552486	0.592593	0.835297	0.312826	0.389105	0.275808	0.182415		671	4	4630	39	2868	9	256	1	2531	7	2736	5	2281	4	5538	16	3311	6	1981	3	3025	12	540	3
1878MPRIP	1878	MPRIP	Cassette	1.94632	1.84445	-0.320775	0.000844162	0.160189	0.11015		0.858951	0.681066	0.50743	0.244158	0.242879	0.598086	2.90698	2.5905	2.38892	3.77834	1.98496	0.855172		501	15	2933	78	2043	50	382	15	3259	66	3594	31	2193	19	5104	35	2745	14	2860	7	4518	11	831	5
6231PCM1	6231	PCM1	Cassette	29.1966	20.3888	10.4797	0.00142767	0.0287545	0.111937		50.7119	54.0751	51.872	58.5836	58.8412	70.6731	85.1852	77.9017	81.1618	85.3282	81.9348	82.0012		60	345	733	2584	454	1956	38	221	521	2363	581	2647	1177	1211	2778	3271	1504	1621	1117	1580	2053	2935	183	441
1909LASS5	1909	LASS5	Cassette	-0.0179958	0.201946	-0.0700997	0.733083	0.207688	0.184419		0	0.100167	0.110132	0	0	0	0	0.0392157	0.117096	0.408163	0.165017	0.0326584		515	0	2549	1	1706	2	488	2	3630	6	3061	1	1437	0	2992	3	1814	2	2890	0	3799	0	960	0
1767CD97	1767	CD97	MulSkip	12.8344	9.21947	-16.301	0.00199081	0.304007	0.0745226		69.7972	66.0519	69.0732	55.3527	42.2509	58.4158	83.7714	80.0799	79.5741	73.1812	54.3127	56.184		142	733	947	3807	777	3027	188	513	2659	3161	2696	3457	566	1308	1399	2722	634	1416	905	1122	1837	1344	252	354
5112SARS	5112	SARS	Junc	#VALUE!	#VALUE!	#VALUE!	#VALUE!	#VALUE!	#VALUE!		#VALUE!	#VALUE!	#VALUE!	#VALUE!	#VALUE!	#VALUE!	#VALUE!	#VALUE!	#VALUE!	#VALUE!	#VALUE!	#VALUE!		400	NA	2886	NA	2761	NA	206	NA	2110	NA	2540	NA	2342	NA	5019	NA	2364	NA	2398	NA	3831	NA	640	NA
3575RBM4	3575	RBM4	Cassette	12.1472	17.1968	-3.59079	0.022353	0.0222212	0.186345		53.2946	54.0151	48.7492	50.4878	49.3684	45.4303	59.132	65.795	67.5736	58.8629	68.9001	69.1139		226	327	811	1560	584	1217	123	176	738	1635	732	1638	723	825	1277	1500	840	799	1421	1449	1924	1876	615	512
5416ARFGAP1	5416	ARFGAP1	Cassette	0.019972	0.00599049	0.0117165	0.42265	0.793848	0.42265		0	0	0	0.0351494	0	0	0	0	0.0599161	0	0.0531208	0		702	0	3086	0	1668	1	482	0	3763	2	2977	0	1498	0	3303	0	1929	0	2844	1	3569	0	770	0
1712SEC13	1712	SEC13	Cassette	-0.112177	0.248653	-0.266346	0.587656	0.0943534	0.217734		0.743679	0.253281	0.648749	0.193798	0.192044	0.460829	0.2079	0.520446	0.580833	0.662252	0.471513	0.458866		480	1	2676	14	2054	12	300	2	2533	12	3037	14	2002	15	4332	11	2144	14	2575	5	3638	7	648	3
644ZDHHC20	644	ZDHHC20	Cassette	5.98147	3.70897	11.0252	0.21596	0.267983	0.0137022		65.995	65.0784	59.8369	75.9237	72.5354	75.5269	75.1004	63.4748	70.2795	82.6347	74.1374	78.3408		62	187	637	1107	606	1433	58	276	832	2385	919	3324	540	1048	1202	2240	788	1174	808	2548	1184	3127	209	645
1713SEC13	1713	SEC13	Cassette	0.104917	-0.184773	0.0243453	0.613477	0.264448	0.871105		0.0998004	0.161327	0.32543	0.116369	0.0823949	0.460829	0.621118	0.0373552	0.242836	0	0.0394633	0.0658111		480	3	2676	1	2054	5	300	0	2533	1	3037	2	2002	2	4332	7	2144	7	2575	3	3638	3	648	3
906RAC1	906	RAC1	Cassette	0.0423124	0.0616913	-0.0413064	0.731187	0.504347	0.504793		0.0858001	0.19451	0.0821355	0.0928074	0.145719	0	0.355872	0	0.133511	0	0.209468	0.214133		560	2	2651	0	2244	3	319	0	2382	5	2330	5	2329	2	4618	9	2433	2	2153	2	2741	4	713	0
5565BAT2L	5565	BAT2L	Cassette	-1.72094	-0.67648	-0.205813	0.27372	0.241614	0.38871		99.6542	99.4936	99.4675	99.3899	99.6246	98.9834	95.5272	98.741	99.1843	97.8723	98.8068	99.2893		14	299	21	1647	10	1216	7	322	31	2567	21	2934	5	1441	17	3340	10	1868	22	3584	20	5308	11	1071
141FUBP1	141	FUBP1	Cassette	-2.05803	-0.0451466	0.87974	0.139715	0.973876	0.508084		5.48571	6.18357	7.75526	6.3821	9.33492	6.34675	5.19126	5.38491	2.67431	7.69231	8.52071	5.71531		347	19	2495	142	2038	56	192	16	2319	216	2623	159	1654	96	3884	256	2367	199	2259	154	3040	313	605	41
6793VEGFA	6793	VEGFA	Alt3Prime	0	0	0	#DIV/0!	#DIV/0!	#DIV/0!		100	100	100	100	100	100	100	100	100	100	100	100		0	385	0	4559	0	2090	0	150	0	3033	0	2984	0	1074	0	3009	0	2199	0	864	0	2998	0	157
1034SNX14	1034	SNX14	Cassette	13.2847	5.04971	2.2257	0.100731	0.615802	0.770918		47.574	47.8699	47.7273	43.5457	42.9829	63.3197	68.1416	62.392	52.4917	64.1646	58.2893	42.5434		72	154	566	939	715	790	148	265	1658	2317	2747	2034	443	402	1138	1045	621	567	1675	1292	2267	1709	358	618
1766NUMB	1766	NUMB	Cassette	0.565057	0.273336	-0.711298	0.0409944	0.188644	0.0151814		0.915332	0.753059	1.20482	0.153894	0.168756	0.416667	1.5	1.46777	1.60061	0.796813	0.331345	0.431167		197	3	1544	23	1291	21	249	2	3008	10	3233	14	1299	12	3163	24	2050	25	3244	5	4141	7	717	3
1788GTF2I	1788	GTF2I	Cassette	13.3176	12.4553	-3.53585	0.00475442	0.00232027	0.0738738		53.0923	53.7041	51.9612	50.4473	50.6144	47.0884	63.5701	67.6918	67.4484	61.157	64.4248	59.934		200	349	956	2003	805	1668	141	222	968	1753	1093	1635	986	1116	2081	2414	1041	1126	1274	1297	1929	1977	527	469
2820SMARCA4	2820	SMARCA4	Cassette	1.64338	2.06469	2.85696	0.133015	0.00883511	0.00729516		4.59883	4.35494	4.71735	7.27487	8.02568	6.94143	5.16432	5.96111	7.47581	9.97506	8.9913	9.4697		606	33	2950	187	2104	170	361	40	2824	279	2390	250	1950	94	4678	213	2444	121	2358	185	3438	300	858	64
3598CAMTA1	3598	CAMTA1	Cassette	27.0416	26.9128	8.04926	0.00136581	0.0020921	0.0255744		52.2799	55.1396	58.2412	64.3767	65.1871	60.2446	77.3649	84.4704	84.95	89.7436	89.8997	90.9037		67	229	239	1300	256	1445	12	105	141	1255	153	1529	1507	1651	2876	3535	1510	2106	923	1668	1200	2247	260	394
407UTRN	407	UTRN	Cassette	13.0431	13.8482	-19.0504	0.0305734	0.0684384	0.00458501		38.6878	35.0655	32.3002	15.8466	15.4129	17.6429	52.9412	49.6768	42.5647	37.2549	29.5648	23.6273		80	90	545	538	533	395	320	190	2897	1216	3672	1136	542	342	1387	749	830	396	4652	876	8062	1469	1153	247
1761NIN	1761	NIN	Cassette	0	0	0	#DIV/0!	#DIV/0!	#DIV/0!		0	0	0	0	0	0	0	0	0	0	0	0		607	0	3120	0	2819	0	428	0	2779	0	3207	0	2601	0	5270	0	2414	0	2610	0	3731	0	951	0
241EWSR1	241	EWSR1	MulSkip	0.567119	4.27943	-5.94865	0.724471	0.0408629	0.0311176		88.548	89.1437	88.8747	80.7424	84.4817	83.4963	86.8204	89.856	91.5912	88.0435	85.852	87.6632		80	527	303	2684	195	2124	44	324	411	2494	378	2686	265	2049	535	4393	261	2085	441	1849	491	2673	135	683
3698YWHAZ	3698	YWHAZ	AltStart	2.30103	-1.37094	1.65496	0.205292	0.175318	0.0996564		5.31469	5.95442	6.3933	8.63136	7.52232	6.47359	9.32203	9.57803	5.66542	5.55556	7.26765	5.69127		214	22	1350	143	1765	106	221	13	2654	208	3629	219	1354	76	3301	209	2123	145	2657	251	4143	337	549	38
6524SETD5	6524	SETD5	Cassette	-1.94813	-11.4513	8.03131	0.605399	0.085322	0.162544		40.1744	40.6394	47.0588	47.6072	46.0621	58.2973	45.657	36.5385	39.8327	38.3721	34.2029	45.0377		244	205	1518	874	1151	762	159	99	2043	1062	1966	1611	892	599	2061	1411	1215	1080	1478	1343	2260	1930	289	404
5604CCNY	5604	CCNY	Cassette	-0.0658778	-0.0419532	0.00608677	0.207279	0.685589	0.94691		0.138504	0.0935454	0.176757	0.272268	0.154799	0	0	0.100553	0.110619	0	0.183352	0.117855		296	0	1987	2	1806	2	255	0	2722	5	3390	4	1442	2	3204	3	2259	4	2564	7	3870	6	715	0
433FLJ00353	433	FLJ00353	Cassette	3.06476	3.75712	-3.69169	0.00251459	0.209437	0.218641		95.3371	94.2084	95.045	94.0183	87.0729	92.4242	97.7077	97.619	98.458	94.1748	94.4202	96.1919		8	341	56	2296	27	1724	12	194	128	2166	104	2627	74	1513	199	3237	110	2110	163	2562	454	3058	50	610
1923COQ10B	1923	COQ10B	Cassette	-0.245345	-0.991295	-0.31567	0.652665	0.0671467	0.444157		98.4709	98.5578	97.7261	97.4518	98.0024	98.3536	97.5962	97.5721	98.8506	97.4828	96.4629	96.8882		10	406	48	1929	12	1032	11	426	114	3109	59	1837	25	1610	53	3622	43	1848	82	3136	98	4808	19	1135
2938CBWD2	2938	CBWD2	Cassette	-0.245847	-0.287289	-3.45365	0.88287	0.888132	0.178271		18.9855	20.2218	22.6661	15.3616	20.6169	15.534	18.1495	21.1444	21.8419	17.5532	15.5059	17.5915		230	51	1447	388	1256	351	155	33	1929	354	2005	428	1118	262	2446	620	1723	505	2259	410	2445	635	435	80
1613SYNCRIP	1613	SYNCRIP	Cassette	-7.10683	0.022721	-2.44045	0.0557766	0.995847	0.574003		85.1911	84.6353	83.645	85.2434	86.1495	74.7573	76.885	74.4217	80.8443	82.6087	79.0669	84.5427		187	622	962	2799	540	2279	64	304	516	1949	409	2237	368	2117	830	4572	411	2102	291	1681	391	2432	182	539
1855Cort	1855	Cort	Cassette	0.0415628	0	0.0415628	0.42265	#DIV/0!	0.42265		99.8753	100	100	100	100	100	100	100	100	100	100	100		0	569	0	3777	0	2977	0	161	0	1898	0	1558	3	2403	0	5837	0	3548	0	844	0	1044	0	259
2260USP14	2260	USP14	Cassette	0.398981	0.308987	0.609546	0.255836	0.597568	0.321763		97.9167	98.5459	98.2948	98.0289	98.9187	99.6383	98.1818	98.9168	98.8556	99.3827	98.6848	99.4454		6	324	28	2557	26	2246	1	161	28	2101	13	2331	42	1974	65	4405	45	2594	45	2238	31	2836	2	551
6737ELP2	6737	ELP2	Cassette	-0.106305	0.0218746	-0.0675879	0.108178	0.979206	0.933934		98.4901	98.6037	98.4753	98.8149	99.4855	97.066	98.4305	98.36	98.4598	98.0695	98.8871	98.4754		7	439	39	2339	27	1726	5	254	28	2488	44	2842	26	1696	50	3531	29	1873	37	3085	27	5221	24	794
5507TANK	5507	TANK	Cassette	1.78573	1.50383	-2.02646	0.0350997	0.0266451	0.0195678		2.29068	3.58261	3.45679	1.61876	1.07996	0.551978	4.45344	5.68182	4.55202	2.36686	2.60337	2.79196		236	11	1411	85	1321	63	330	8	2544	68	2855	82	1237	29	2772	103	1564	56	2978	49	4305	47	1081	6
3681DGUOK	3681	DGUOK	Cassette	1.60325	0.799013	-0.0081983	0.124562	0.138303	0.95702		1.06061	1.09703	1.18667	0.888325	1.08798	1.34341	1.48699	3.54449	3.12256	1.20968	2.17842	2.32865		265	4	1279	47	1241	40	245	3	1886	42	2223	53	1959	21	4057	45	2165	26	3905	35	5273	58	1175	16
399FUSIP1	399	FUSIP1	AltEnd	-13.7451	-15.2247	7.94879	0.00517588	0.0407771	0.0330218		69.2804	70.6403	75.4064	81.6934	80.9741	76.506	55.7402	60.9253	57.4264	58.8933	71.7163	62.8896		293	369	1402	2186	1244	1678	104	149	674	1709	1012	1715	666	1502	1394	3354	696	2134	320	1428	418	1779	117	381
6383NF2	6383	NF2	Cassette	0.0881447	-0.0087241	0.0844626	0.606305	0.9548	0.528225		0.364742	0.201715	0.182983	0.37594	0.490647	0.13624	0.578035	0.342988	0.0928505	0.522193	0.194805	0.259656		516	3	2615	9	2152	2	381	2	3074	6	3073	8	1639	6	3958	8	2182	4	2120	8	3245	16	733	1
2706NF2	2706	NF2	Cassette	0.0692477	-0.0424685	-0.0188937	0.0520583	0.633592	0.720915		99.939	99.899	99.9542	99.8587	99.8769	100	100	100	100	99.7382	99.9675	99.9025		0	516	0	2615	0	2152	1	381	1	3074	3	3073	1	1639	4	3958	1	2182	3	2120	4	3245	0	733
3299KIAA0905	3299	KIAA0905	Cassette	-0.791005	0.446972	-1.48706	0.320976	0.531424	0.0598392		7.65832	7.63868	8.99753	6.4986	7.09288	6.24187	6.33803	8.17007	7.41342	7.86164	7.36534	5.94729		399	27	2203	196	1711	137	293	25	2528	201	2641	167	1254	104	3047	252	2215	219	1669	116	2921	223	721	48
5375SUMF2	5375	SUMF2	Cassette	0.0286233	-0.398331	-2.5881	0.973655	0.700989	0.0327385		91.6667	91.7345	90.095	88.8383	88.3294	88.5642	91.7051	89.974	91.903	89.2617	86.4067	88.8684		36	398	231	2073	157	1782	32	266	373	2371	363	2898	129	1419	325	3607	198	1801	319	2539	540	4087	90	697
3482SRPK2	3482	SRPK2	Cassette	-1.5254	-2.03217	-3.84154	0.171131	0.680609	0.147437		98.054	99.1439	99.0054	96.5063	96.6766	91.4956	95.7037	97.8058	98.1175	84.6975	97.1037	96.7809		29	646	87	3878	58	3023	43	238	57	1911	62	1864	44	2217	41	4748	26	2588	69	1906	100	2909	58	624
5957TDP1	5957	TDP1	Cassette	-0.00553419	0.143541	-0.0361381	0.903037	0.428555	0.370593		0.0605694	0	0.102669	0	0.0548246	0	0	0.0416493	0.104987	0.452489	0.0329598	0		339	0	2400	1	1903	2	220	1	3033	1	3239	0	1650	1	4131	0	1946	2	2407	0	3646	2	565	0
3318ITSN2	3318	ITSN2	Cassette	-0.0185956	0.124734	-0.0542081	0.732125	0.33693	0.271254		0	0.0402253	0.122399	0	0	0	0	0.106838	0	0.321543	0.0526593	0		243	0	1870	2	1629	0	310	1	3796	2	4692	0	1057	0	2485	1	1632	2	3169	0	4678	0	696	0
1576UBE2I	1576	UBE2I	Cassette	0.0471032	-0.000960442	0.0160026	0.42265	0.967222	0.42265		0	0	0	0.0480077	0	0	0	0	0.141309	0	0	0.0451264		516	0	2729	0	2120	3	240	0	2152	0	2215	1	2276	0	5318	0	2530	0	2082	1	2869	0	690	0
5955SLC25A26	5955	SLC25A26	Cassette	0.652453	-0.676555	0.922848	0.574959	0.588527	0.0259128		3.38617	3.48465	2.99194	4.34928	4.47626	3.80577	5.88235	3.17782	2.75995	1.52284	5.07726	4.00154		256	16	1432	47	1515	43	194	3	2150	115	2495	104	1341	47	3019	109	1686	52	2859	130	4204	197	733	29
6567ASXL1	6567	ASXL1	Cassette	17.6683	16.0998	4.6513	0.0128227	0.0098086	0.151316		21.964	23.1184	26.7536	29.9614	31.3572	24.4713	40.1408	47.2072	37.4929	45.9854	48.462	39.642		340	228	1758	1572	1097	658	222	189	1910	1796	1821	1196	1343	378	3136	943	1629	595	1814	776	3242	1481	500	162
2617ARID1A variant protein	2617	ARID1A variant protein	Cassette	0.0158957	0	0.0158957	0.42265	#DIV/0!	0.42265		100	100	99.9523	100	100	100	100	100	100	100	100	100		0	645	0	3143	0	2152	0	376	0	2599	0	2593	0	1535	0	3656	1	2096	0	2053	0	2890	0	703
5353ARID1A	5353	ARID1A	Alt3Prime	0	0	0	#DIV/0!	#DIV/0!	#DIV/0!		100	100	100	100	100	100	100	100	100	100	100	100		0	645	0	3143	0	2152	0	376	0	2599	0	2593	0	1535	0	3656	0	2096	0	2053	0	2890	0	703
5708NF2	5708	NF2	Alt3Prime	-0.140978	0.00477978	-0.0988173	0.452407	0.989178	0.748909		99.1995	99.4741	99.2708	99.6946	98.789	99.1643	99.262	99.3656	98.8939	98.8235	99.4494	99.3894		4	538	16	2506	22	1967	4	336	16	2890	17	2767	14	1735	20	3783	15	2042	7	2285	38	3100	6	712
3488FAM134C	3488	FAM134C	Cassette	0.435175	0.164142	0.235922	0.112535	0.141188	0.283359		99.4291	99.8611	99.3338	99.8142	99.636	99.8815	100	100	99.9295	100	99.8928	99.9314		0	333	0	1864	1	1418	0	334	3	2795	2	2914	6	1045	3	2157	10	1491	6	3224	15	4106	1	843
1463AKAP8L	1463	AKAP8L	Cassette	0.184614	0.354013	0.057055	0.254396	0.182588	0.411899		0	0	0.106213	0.17319	0.104188	0	0.45045	0.149254	0.06035	0.8	0.335196	0.204221		442	2	2007	3	1656	1	248	2	2676	9	2932	6	1741	0	3901	0	1881	2	2882	5	4794	5	769	0
6554UPF3	6554	UPF3	Cassette	4.2105	2.67623	-15.9748	0.345987	0.546391	0.0247743		56.6176	54.5579	59.0795	45.6611	41.9	34.7697	55.6995	67.3826	59.8045	38.7543	47.1834	44.4217		171	215	653	1349	740	1101	177	112	1247	1114	1360	1087	590	770	1331	1598	818	1181	1196	1005	1639	1182	439	234
2917MCL1	2917	MCL1	Cassette	-0.226219	-0.333613	0.352782	0.316911	0.295385	0.0791247		99.455	99.4131	99.0881	99.6998	99.7273	99.5876	99.278	99.2203	98.7794	99.7468	98.921	99.346		2	275	12	1527	14	1133	1	394	31	2842	22	3342	6	1095	15	2541	12	1304	9	2989	11	4022	4	966
3658SLC25A26	3658	SLC25A26	Cassette	0.53796	0.330188	0.209609	0.0308561	0.0365422	0.223971		99.1864	99.3419	99.5865	99.5474	99.739	99.4573	100	99.8605	99.8682	100	99.8143	99.9199		0	256	2	1432	2	1515	0	194	4	2150	2	2495	11	1341	20	3019	7	1686	13	2859	11	4204	4	733
5556SNX25	5556	SNX25	Alt5Prime	0.466451	-1.05368	0.29555	0.607153	0.18798	0.760041		97.6578	95.9888	95.2343	96.2457	95.8665	97.6553	97.4874	96.6688	96.124	95.2978	96.1848	95.124		5	194	51	1480	35	868	15	304	128	3227	177	3453	23	959	86	2058	60	1199	132	3384	223	5172	20	833
5743PPP4R2	5743	PPP4R2	Cassette	0.675718	0.351922	0.562237	0.0708956	0.301992	0.130812		98.5211	99.115	98.4799	99.1418	98.9764	99.6845	99.5	99.3429	99.3003	100	99.5678	99.2908		2	398	16	2419	13	1845	0	314	11	2534	18	2520	21	1399	30	3360	28	1814	19	2195	33	3191	2	632
6859TMOD2	6859	TMOD2	Cassette	-0.104032	0.00626512	0.080987	0.461054	0.977145	0.655779		99.6224	99.5021	99.7953	99.535	99.6277	100	99.3464	99.6179	99.6434	100	99.4891	99.6924		2	304	7	1825	5	1397	0	285	15	2921	16	5186	6	1583	18	3597	4	1950	17	3639	26	6958	0	817
6344ATM	6344	ATM	Cassette	0.238913	-0.109445	0.0697994	0.535563	0.766576	0.830747		99.0466	98.5472	99.4935	98.9915	98.9756	99.3296	98.8372	99.3971	99.5697	98.4375	99.0181	99.5128		2	170	8	1319	5	1157	4	252	31	3126	19	3881	9	935	36	2442	7	1375	38	3730	68	6570	6	889
3287NGLY1	3287	NGLY1	Cassette	1.19188	3.63876	-3.70684	0.0398557	0.143021	0.0412209		96.0542	95.9122	95.1701	91.0933	93.7532	91.1695	97.1223	97.2541	96.3357	97.3684	97.1912	92.3726		8	270	55	1948	62	1630	5	185	78	2699	208	2519	67	1631	162	3801	115	2266	189	1933	246	3692	37	382
1441THYN1	1441	THYN1	Alt5Prime	-0.0510801	-0.091951	0.0626829	0.718012	0.0505918	0.533168		99.7138	99.6294	99.9119	99.8006	99.8031	99.8395	99.5283	99.8792	99.6944	99.6764	99.726	99.7649		2	422	3	2480	5	1631	1	308	8	2912	6	2546	5	1742	15	4033	2	2267	5	2502	8	4055	1	622
754TMEM126B	754	TMEM126B	Cassette	-8.92637	-8.05549	-4.03548	0.0765819	0.0433192	0.183626		25.3681	29.4995	28.1844	27.6912	22.3301	20.9243	12.9213	21.266	22.0856	16.6667	13.8161	16.2963		310	46	1418	383	1457	413	205	41	1809	290	2599	506	1318	448	2648	1108	1246	489	1948	746	3440	989	616	163
480EIF4G1	480	EIF4G1	MulSkip	-0.309195	-2.05115	0.167154	0.253003	0.0116532	0.684941		96.1091	96.0752	96.2963	96.3619	95.6993	96.9208	96.2451	95.6522	95.6558	94.6032	93.7262	94.4992		19	487	132	2904	104	2290	17	298	165	2465	145	2491	87	2149	167	4088	72	1872	78	2066	115	2559	21	661
6810NMT1	6810	NMT1	Cassette	0.183146	0.283291	0.0881401	0.451029	0.547194	0.797204		98.2749	98.6819	98.8083	98.2533	98.592	99.1843	99.0453	98.5323	98.737	99.5726	98.4286	98.8782		4	415	37	2484	23	1798	1	233	36	2255	28	2468	32	1823	53	3968	24	1990	36	2025	44	3081	5	608
329HNRNPD	329	HNRNPD	Cassette	-0.223305	-0.392215	0.79143	0.0191457	0.5568	0.287306		0.514139	0.404858	0.492005	0.760456	2.36258	0.662252	0.174216	0.329341	0.23753	0.854701	0.581154	1.17279		573	1	3329	11	2520	6	232	2	2395	14	2528	30	2322	12	4920	20	2427	12	1566	12	2025	49	450	3
2843EIF4G1	2843	EIF4G1	Cassette	1.60479	0.673744	2.248	0.0604393	0.26803	0.024257		96.6277	95.247	95.2672	98.8044	97.3004	97.7811	97.4	97.0264	97.5298	99.0033	98.6395	98.2643		13	487	89	2904	58	2290	3	298	34	2465	44	2491	75	2149	204	4088	93	1872	25	2066	71	2559	15	661
2TPP2	2	TPP2	Cassette	22.0401	18.6105	-1.23421	0.000104195	0.000306689	0.427724		19.2995	17.1061	20.628	18.768	15.8778	18.6851	42.268	41.3752	39.5107	37.1166	35.3169	36.729		224	164	1458	1029	1162	759	205	121	2174	1187	2267	1316	1129	270	2704	558	1466	381	1688	390	2506	473	470	108
2932AF10	2932	AF10	Cassette	-0.300794	-0.134128	-0.0784735	0.41484	0.641439	0.545213		100	99.9515	99.8509	100	99.9154	99.6516	99.0453	99.9569	99.8978	99.2537	99.9109	100		4	415	1	2318	2	1955	2	266	2	2242	0	2753	0	1804	2	4123	3	2009	0	2092	3	3544	2	572
2465SMARCA2	2465	SMARCA2	Cassette	2.45329	3.30082	-0.501477	0.199641	0.269874	0.821634		82.2938	85.4626	86.1498	84.4583	86.8908	81.0526	87.0588	85.2598	88.9474	85.625	85.3739	91.3052		22	148	139	804	126	1014	46	274	442	2580	427	4484	176	818	363	2134	159	989	449	2440	659	4368	144	616
2942DKFZp762L0110	2942	DKFZp762L0110	Cassette	-0.150384	0.66023	-0.0919468	0.748771	0.417408	0.900923		97.9978	98.2863	98.1757	99.0286	98.33	96.8254	97.2152	98.2305	98.5631	98.5455	98.6564	98.9629		11	384	43	2387	27	1852	4	271	33	2423	26	2481	37	1811	65	3728	38	2045	19	1937	50	2944	18	549
5328FAG	5328	FAG	Cassette	0.241031	0.13149	0.0522096	0.193617	0.647875	0.781605		99.3976	99.581	99.3296	99.7932	99.3784	99.2933	99.7666	99.838	99.4267	99.1935	99.8814	99.7844		2	855	6	3697	16	2775	2	246	3	2526	6	2777	15	2475	22	5229	18	2667	2	965	8	1279	2	281
5921KLHL7	5921	KLHL7	Cassette	2.13112	0.654502	0.887646	0.0193622	0.367682	0.219349		4.03909	4.37393	5.14391	6.09212	4.44592	5.68182	6.53266	6.76285	6.65478	6.47773	5.24194	6.4637		372	26	2068	150	1571	112	231	16	1880	104	1997	138	1473	62	3345	153	1549	84	1896	123	2880	134	664	40
2278PAPD4	2278	PAPD4	Cassette	1.1254	2.26114	-0.328898	0.205364	0.0108029	0.593965		96.3884	96.9056	98.0275	96.8382	97.2215	96.2751	97.1429	98.5369	99.018	99.115	98.9025	99.1007		7	238	26	1751	18	1815	2	224	26	2343	25	2755	45	1201	98	3069	33	1640	86	2634	111	3884	26	672
1457ZNF346	1457	ZNF346	Cassette	0.306755	0.777144	0.420605	0.297842	0.22868	0.13097		0.560224	0.904977	1.18596	1.43678	1.33983	1.13636	1.5534	1.02979	0.988235	2.88462	2.05993	1.29987		507	8	2691	28	2104	21	202	6	2092	44	2202	29	1775	10	3723	34	2083	25	1715	25	2430	33	522	6
2319CCNL1	2319	CCNL1	Cassette	-1.10959	-0.825964	0.514843	0.0641323	0.303883	0.510118		2.93436	2.57341	3.73223	4.71619	3.42807	2.64026	1.4881	2.12766	2.29547	2.51046	3.04748	2.74869		331	5	1978	43	1660	39	233	6	2736	86	2972	84	1257	38	2953	78	1625	63	2283	113	3296	117	590	16
6777VIM	6777	VIM	Cassette	0	-0.00100125	-0.00640287	#DIV/0!	0.923549	0.42265		100	100	100	100	99.9808	100	100	100	100	100	100	99.9778		0	187	0	1480	0	833	0	700	0	6873	1	4501	0	619	0	1536	0	778	0	3162	1	5205	0	478
6781C20orf199	6781	C20orf199	Cassette	5.62423	2.32934	-1.82409	0.254638	0.420739	0.325048		50.1351	48.9995	45.4477	46.418	46.643	46.049	58.5492	56.1465	46.7593	50.5882	51.4202	44.0896		80	113	874	1119	575	505	84	86	1830	1937	1348	1063	369	371	943	906	725	604	1264	1095	1955	1709	198	169
2643FBXO25	2643	FBXO25	Cassette	1.88235	0.090546	-1.24981	0.0394297	0.725957	0.012295		2.09758	2.50219	1.79051	1.02816	0.48185	1.13086	4.91803	3.37781	3.7415	0.917431	1.21076	0.784314		406	21	2317	81	1981	77	216	2	2203	27	2530	20	2147	46	4442	114	2194	40	2214	23	3098	15	612	7
6831CRELD2	6831	CRELD2	Cassette	-0.522324	2.78447	-5.55115	0.159758	0.0130205	0.00117518		98.553	97.7079	98.1033	92.6515	91.7881	93.271	97.5498	97.715	97.5324	95.8042	95.8724	94.3875		16	637	55	2352	40	1581	12	274	88	2044	104	1749	28	1907	86	3666	36	1862	97	1223	169	1889	36	499
901SMARCA4	901	SMARCA4	Cassette	0.2011	2.85531	1.25485	0.876469	0.151488	0.492717		7.82857	7.28593	10.4959	11.5254	10.6495	7.2	7.45698	8.96712	9.78961	12.0996	12.1664	13.6749		484	39	2741	270	2101	228	247	34	2534	351	2039	323	1613	137	3703	291	1859	218	1827	238	2710	323	580	45
2386TRIP12	2386	TRIP12	Cassette	1.9018	-0.0467979	1.93747	0.194817	0.971781	0.128975		90.6997	92.019	93.1591	93.8456	95.177	92.6675	92.1384	95.4887	93.956	92.1833	95.6445	93.722		25	293	84	1778	88	1368	29	342	123	2701	154	2299	109	1063	202	2329	89	1212	169	2577	173	3414	58	733
5250KIAA0146	5250	KIAA0146	Cassette	0.39566	0.570046	-0.229995	0.127454	0.101924	0.450116		99.7763	99.404	99.2056	98.9927	99.04	99.6633	100	99.8069	99.7661	100	99.7274	99.6787		0	292	4	2067	4	1706	0	207	6	2195	8	2482	4	1784	24	4003	18	2248	22	2162	30	3095	2	592
2451DENND1A	2451	DENND1A	Cassette	0.57897	0.257319	0.178447	0.271703	0.683778	0.592779		97.7566	97.6666	98.3061	98.1844	97.6455	98.4348	97.7654	98.6354	99.0654	97.6821	97.987	99.3675		8	350	32	2313	16	1696	7	295	68	3310	21	3299	33	1438	76	3181	29	1683	39	2109	87	3608	9	566
6715UBXN2A	6715	UBXN2A	Cassette	-1.09872	-1.41414	-0.13076	0.33046	0.499155	0.911126		97.4721	98.9952	98.5524	99.5261	98.7907	96.3107	95.6395	98.4711	97.6129	93.609	98.2977	98.4783		15	329	32	2061	37	1513	17	249	43	2483	35	2265	34	1311	27	2660	25	1702	9	1890	29	2369	19	496
1492SAT1	1492	SAT1	Alt5Prime	3.72541	-0.846896	5.17684	0.129865	0.878254	0.27561		6	5.04844	6.65557	11.2066	4.96312	17.0648	12.6761	8.66228	7.5419	17.7778	7.61421	5.30185		124	18	833	79	662	54	148	32	2730	225	4251	238	846	54	1862	99	1122	80	2274	287	6185	323	486	100
6762NIN	6762	NIN	Alt3Prime	-0.129026	-0.285634	-0.0813649	0.135036	0.654222	0.388573		99.1857	99.3263	99.3579	99.3085	99.2305	99.0868	99.1597	99.1623	99.1608	100	98.5456	98.2233		4	472	21	2486	19	2245	0	342	33	2236	46	2543	15	1827	26	3833	12	1857	13	1867	22	2837	6	651
5119POLR2F	5119	POLR2F	Junc	#VALUE!	#VALUE!	#VALUE!	#VALUE!	#VALUE!	#VALUE!		#VALUE!	#VALUE!	#VALUE!	#VALUE!	#VALUE!	#VALUE!	#VALUE!	#VALUE!	#VALUE!	#VALUE!	#VALUE!	#VALUE!		456	NA	2273	NA	1960	NA	135	NA	1249	NA	1248	NA	2085	NA	4121	NA	2178	NA	1254	NA	1662	NA	392	NA
3389USF2	3389	USF2	Cassette	-3.81268	-5.39935	11.9188	0.236698	0.0124164	0.000564043		78.1979	77.4044	75.9851	87.9784	90.8049	88.5604	72.6131	69.8166	77.7196	82.5342	83.1252	85.4862		109	289	642	1485	383	1336	51	241	473	2330	409	2409	346	1241	780	2672	451	1427	289	2115	337	3328	89	689
896S100PBP	896	S100PBP	Cassette	9.8389	2.98375	10.4369	0.0254468	0.45546	0.00883972		16.5435	17.6235	21.1418	28.9149	29.8507	27.8539	32.5183	26.9872	25.3199	38.2199	29.7459	27.605		276	133	1883	696	1634	554	118	73	1880	796	2258	861	1468	291	3501	749	1630	437	1153	469	1974	840	316	122
1699ACTL6A	1699	ACTL6A	Alt5Prime	2.29963	-2.28236	12.0388	0.119982	0.245037	0.00386358		72.2192	70.8375	73.6182	84.4828	84.1622	84.1463	75.4039	72.8345	75.3354	79.4326	82.2355	84.2761		137	420	737	1976	570	1741	58	224	445	2060	442	2369	512	1331	1163	2825	568	1585	279	1519	414	2200	91	483
110DKFZp762G052	110	DKFZp762G052	Cassette	0.097304	0.258139	-0.341904	0.3214	0.274456	0.179791		99.8188	99.6734	99.9055	99.3495	99.7989	99.2236	100	99.8413	99.8483	99.661	99.818	99.6674		0	450	4	2516	3	1975	1	294	4	2194	8	2397	3	1653	13	3967	2	2114	15	2291	7	3473	5	639
5454DMXL1	5454	DMXL1	Cassette	6.75433	6.81045	-3.44773	0.0230129	0.058839	0.00131333		6.18153	7.22775	6.61253	3.15696	2.91343	3.60825	12.2363	15.7733	12.2753	11.8421	11.7469	6.52103		208	29	1367	256	1415	198	201	27	2036	271	2867	200	1199	79	2888	225	1610	114	2178	71	3499	105	561	21
6764MLLT6	6764	MLLT6	Cassette	-0.097903	0	0	0.293681	#DIV/0!	#DIV/0!		100	100	100	100	100	100	99.768	99.9383	100	100	100	100		1	430	1	1620	0	1337	0	344	0	2554	0	3230	0	1182	0	2686	0	1589	0	2425	0	3456	0	952
5780NDUFA3	5780	NDUFA3	Cassette	0.267692	0.586359	0.309622	0.447826	0.509295	0.370605		0.499445	0.0286779	0.0496032	0.204918	0.289017	1.01266	0.97561	0.3367	0.0684932	2.52809	0.299625	0.437956		609	6	1776	6	1459	1	347	9	1331	4	1364	6	1793	9	3486	1	2015	1	1948	4	2415	7	782	8
2656CRCP	2656	CRCP	Cassette	0.113256	-0.0320124	-0.0928509	0.533121	0.874011	0.615951		99.5504	99.9093	99.8232	99.8069	99.7927	99.4048	100	99.6226	100	99.3827	99.6765	99.849		0	310	6	1584	0	1286	1	161	6	1849	3	1984	5	1107	2	2203	3	1694	4	2067	5	2407	3	501
2796GPSN2	2796	GPSN2	Cassette	0.685878	0.575672	-0.134448	0.130109	0.150394	0.447528		0.530504	0.116577	0.431406	0.373134	0.03885	0.263158	0.687285	0.82282	1.62602	1.3245	0.604396	0.473261		289	2	1808	15	1452	24	149	2	1809	11	2103	10	1875	10	4284	5	2308	10	1869	7	2573	1	379	1
5828KIF2A	5828	KIF2A	Cassette	2.42456	3.2581	0.128346	0.00320822	0.000670221	0.645552		0.860215	0.649926	0.361011	1.17096	0.587717	0.497512	3.07263	3.01682	3.05538	4.38871	4.10765	3.53411		347	11	1961	61	1523	48	305	14	2708	116	3139	115	1383	12	3363	22	1656	6	2110	25	3383	20	600	3
5364ZNF271	5364	ZNF271	Cassette	9.27117	8.05115	-2.42277	0.152278	0.109169	0.215943		35.3316	35.2798	31.2823	32.6679	32.1361	29.8214	35.4331	50.1024	44.1718	35.4037	37.8444	45.5307		164	90	731	734	910	720	104	57	767	467	975	815	1014	554	2394	1305	1463	666	1484	720	2154	1020	393	167
2948SFRS3	2948	SFRS3	Cassette	-0.0182295	-4.56604	11.5672	0.983858	0.213961	0.0437554		7.06751	7.62753	6.56304	15.4817	23.7113	16.7665	6.54762	6.08856	8.56721	13.5678	13.8716	14.8219		471	33	2545	165	1857	174	172	27	1664	268	1770	308	1762	134	3839	317	2164	152	1272	233	1258	391	417	84
2978PRPF38B	2978	PRPF38B	Cassette	-0.139761	-0.534142	0.637363	0.707197	0.12634	0.0996607		0.956697	1.25916	1.76337	1.91364	1.84244	2.13523	1.51899	1.35312	0.687831	1.28755	1.86819	1.13314		389	6	2260	31	1877	13	230	3	1891	36	2094	24	1967	19	4313	55	1727	31	1999	39	3090	58	550	12
1875GNAS	1875	GNAS	Cassette	13.4111	17.4337	-9.12855	0.049875	0.041035	0.0691754		72.807	72.8065	68.4457	58.9661	59.6747	68.0328	89.5683	87.0142	77.7098	86.5455	81.4325	70.9965		58	498	411	2754	401	1398	37	238	534	2342	585	1432	372	996	843	2257	538	1167	508	730	719	1064	156	332
5163GTPBP10	5163	GTPBP10	Cassette	2.13855	-0.322242	0.887357	0.262207	0.845998	0.500369		93.5115	92.9021	95.0152	94.8098	92.9173	96.3636	97.8022	96.8166	93.2256	94.5578	96.3388	92.2274		4	178	46	1399	88	1211	8	139	67	1763	149	1768	68	980	158	2068	82	1563	116	2119	185	2427	16	424
2651PPFIA1	2651	PPFIA1	Cassette	-0.0101071	0.170068	-0.0101071	0.42265	0.42265	0.42265		0	0.0303214	0	0	0	0	0	0	0	0.510204	0	0		355	0	2054	0	1475	0	195	1	2313	0	2111	0	1338	0	3297	1	1875	0	2006	0	2935	0	543	0
6817UBE2E1	6817	UBE2E1	Cassette	0.588368	1.03378	-0.447441	0.0309146	0.154685	0.43875		99.3355	99.572	99.1592	98.5157	98.3765	99.8322	100	99.9507	99.8811	100	99.8671	99.9586		0	392	1	2028	2	1680	0	283	3	2254	1	2416	10	1495	14	3257	14	1651	27	1792	42	2545	1	595
5928HAUS2	5928	HAUS2	Cassette	4.8939	0.19341	-1.94383	0.0620602	0.938461	0.489439		86.5119	84.4512	82.7172	81.0938	79.7854	86.9697	92.2619	88.8889	87.2113	82.6087	82.4793	83.3412		26	310	236	1888	227	1548	24	114	359	1690	355	1776	215	1379	561	3047	360	1723	242	1038	358	1413	43	287
3462RPGR	3462	RPGR	Cassette	20.3562	30.593	-12.0969	0.000544344	0.0111805	0.067397		78.1461	76.4736	73.9279	63.3508	70.7243	58.1818	95.2267	97.5782	96.8112	93.4211	94.547	96.0679		20	399	72	2901	75	2277	15	213	130	2254	95	2321	356	1273	926	3010	535	1517	560	968	582	1406	161	224
823TBRG4	823	TBRG4	MulSkip	-0.244192	-0.248954	0.697163	0.357417	0.343324	0.0259974		98.533	98.5032	98.9753	99.3818	99.5802	99.1409	98.0716	98.5823	98.625	98.7552	99.3886	99.2123		7	356	28	1947	22	1578	3	238	14	2276	19	2393	24	1612	47	3093	17	1642	13	2090	13	3084	5	577
2620FLJ00246	2620	FLJ00246	Cassette	14.3338	11.5227	5.54922	0.000751701	0.0183642	0.124079		76.5818	76.5694	74.7908	81.0872	85.6231	77.8793	89.5044	92.2977	89.1414	89.2157	94.8676	95.0745		36	307	178	2133	172	1412	22	182	126	2329	119	2297	322	1053	795	2598	482	1430	334	1432	383	2281	121	426
1333SPTAN1	1333	SPTAN1	Cassette	-5.83658	-0.181516	4.53635	0.158761	0.795035	0.0216876		92.8811	92.457	95.399	98.6181	97.1481	98.5799	87.8049	82.9392	92.4832	98.4733	97.0639	98.2644		15	108	101	491	112	1378	2	129	17	562	52	2944	85	1109	206	2525	64	1327	33	2355	93	3168	12	833
6820TMEM106C	6820	TMEM106C	Alt5Prime	6.1565	12.1104	-3.39456	0.0739907	0.0143188	0.241749		53.0938	53.5175	55.3456	52.7505	52.6199	46.4029	61.7128	62.448	56.2656	64.3836	63.0423	60.6786		152	245	813	1352	876	1127	52	94	707	1206	904	1395	940	1064	2002	2305	1040	1289	481	537	642	713	149	129
5227TYW1	5227	TYW1	Cassette	-0.00793079	-0.211692	-0.647198	0.979545	0.763795	0.395718		94.9246	94.7225	94.2379	93.8753	93.0023	95.0658	94.5755	94.2857	95	94.0909	93.403	93.8144		23	401	118	1947	85	1615	13	207	120	1699	114	1729	74	1384	155	2782	93	1521	113	1732	186	2472	30	578
6841ZNRF1	6841	ZNRF1	Cassette	0.116039	0.692267	0.186384	0.463165	0.425002	0.547547		0.146092	0.194238	0.337079	0.0489956	0.277094	0.91047	0.578035	0.291971	0.155521	2.45902	0.2457	0.608643		172	1	683	2	642	1	119	3	1218	3	1633	10	1367	2	3083	6	1774	6	2040	1	3239	9	653	6
5959NACA	5959	NACA	Alt3Prime	-0.596075	-0.234778	-0.0175674	0.0332439	0.674031	0.96231		4.89164	4.62025	4.51327	4.02249	4.95922	4.99076	4.24403	4.19907	3.79384	4.4335	3.713	5.12164		361	16	1848	81	1344	53	194	9	1919	74	1482	80	1536	79	3014	146	2158	102	2219	93	2913	152	514	27
5481MST4	5481	MST4	Cassette	-0.464174	0.930192	-0.361363	0.538431	0.521276	0.791245		96.0492	96.2214	95.1049	95.9969	97.1126	93.1818	94.6746	94.8214	96.4869	95.4167	96.707	96.9583		9	160	58	1062	43	1181	11	229	79	2320	97	3092	45	1094	99	2521	70	1360	104	2494	120	4036	45	615
5122TTC1	5122	TTC1	Junc	#VALUE!	#VALUE!	#VALUE!	#VALUE!	#VALUE!	#VALUE!		#VALUE!	#VALUE!	#VALUE!	#VALUE!	#VALUE!	#VALUE!	#VALUE!	#VALUE!	#VALUE!	#VALUE!	#VALUE!	#VALUE!		217	NA	1123	NA	911	NA	123	NA	1254	NA	1246	NA	1152	NA	2359	NA	1450	NA	1876	NA	2278	NA	443	NA
6798PSMD13	6798	PSMD13	Cassette	-0.227864	0.73678	-0.76126	0.646985	0.309683	0.295041		98.0756	97.9553	97.021	96.7822	96.1032	97.8827	97.9747	96.8771	97.5166	98.3333	97.2621	97.3831		8	387	47	1458	30	1178	4	236	42	1492	47	1749	29	1478	64	3066	44	1433	65	1955	74	1825	13	601
5131NBPF8	5131	NBPF8	TwoMulx	5.97988	0.781278	3.97213	0.00174387	0.624873	0.0188351		4.16272	5.9518	5.95447	9.14657	9.29817	9.54064	11.7904	11.8771	10.3412	9.83302	7.89893	12.5973		202	27	1061	143	841	97	486	53	4046	347	2359	340	1013	44	1912	121	1074	68	2374	239	4058	416	768	81
3597ZYX	3597	ZYX	Cassette	-0.1009	-0.382412	0.508125	0.90203	0.257278	0.163815		98.8281	98.5656	98.7654	99.3235	99.5946	98.7654	100	97.561	98.2955	98.8426	98.8786	98.8151		0	67	10	400	3	173	5	427	40	3527	28	2335	3	253	7	481	3	240	27	3964	24	5896	12	960
1242UBTF	1242	UBTF	Cassette	2.37006	1.08464	1.20925	0.00482897	0.817672	0.705908		56.9085	56.6312	55.9133	55.3459	54.5183	63.2166	59.0437	59.2466	58.273	65.566	55.9552	54.8135		197	284	952	1384	749	1046	73	139	943	1198	1042	1264	683	902	1344	1755	753	955	781	968	1067	1279	231	397
5813DAP3	5813	DAP3	Alt5Prime	8.49048	2.71753	2.23698	0.0328708	0.537672	0.591225		69.0706	68.6506	69.7068	70.4686	65.7776	77.8929	79.7403	78.8182	74.3411	77.0335	73.8636	71.3945		78	307	423	1574	331	959	48	161	483	1365	480	1198	416	929	848	1857	465	1070	479	1143	757	1455	128	451
477ARID4B	477	ARID4B	Cassette	2.22836	1.01925	-0.346947	0.0400005	0.417928	0.76589		95.46	93.8736	94.2172	95.5834	92.3687	94.5578	97.8448	96.0401	96.3509	94.6602	94.6029	96.3046		5	227	75	1819	47	1241	11	195	140	2454	99	2580	38	799	127	1946	82	1336	95	2056	231	2796	32	556
5759AK311167	5759	AK311167	Cassette	0.650888	0.975165	2.32884	0.88255	0.739811	0.308291		65.4321	65.351	61.8307	64.2996	65.719	69.5817	58.5139	64.4432	71.6094	69.2913	63.1068	70.1277		134	189	629	1140	471	1188	78	176	798	1365	725	1702	448	848	1071	2020	663	1074	734	1322	1037	1988	160	366
3014AML1/AMP19 fusion	3014	AML1/AMP19 fusion	Cassette	17.3564	21.8731	-8.44626	0.0186562	0.000768217	0.0194022		69.3911	69.4643	68.6538	61.3636	62.5758	58.231	82.8431	85.5319	91.2032	81.25	80.5233	86.0164		35	169	170	1005	87	902	18	78	201	831	205	1261	558	1265	1237	2814	794	1739	595	945	802	1341	170	237
6088LSM14A	6088	LSM14A	Cassette	-2.70862	1.10325	-4.63548	0.182351	0.554908	0.0845094		23.0026	27.2661	26.5481	21.4357	23.351	18.1237	21.2014	24.6746	22.8149	21.164	21.9232	23.1328		223	60	1331	436	1201	355	149	40	1770	497	1904	573	877	262	1982	743	1115	403	1576	430	2173	662	384	85
1120PBRM1	1120	PBRM1	Cassette	8.49184	2.53503	6.34242	0.010197	0.0193389	0.0177591		87.7246	88	91.131	94.6927	96.1243	95.0658	97.9228	97.6658	96.7425	98.5366	98.0936	96.8578		7	330	44	1841	53	1574	3	202	33	1698	57	1757	205	1465	486	3564	178	1829	95	1695	106	2629	30	578
6388C1orf58	6388	C1orf58	Cassette	0.229073	0.349648	0.251492	0.53648	0.238789	0.156931		99.0428	98.7482	99.1349	99.2734	99.3294	99.0775	99.7797	98.7634	99.07	100	99.4175	99.3118		1	453	30	2396	21	2237	0	283	12	2048	16	2309	15	1552	43	3392	15	1719	11	1503	16	2370	5	537
1630XPNPEP1	1630	XPNPEP1	Cassette	1.53072	0.643797	0.426705	0.0314275	0.212156	0.426485		98.0808	97.6024	98.727	98.3759	98.0636	99.2509	99.4444	99.815	99.7429	99.4845	98.7717	99.3655		1	179	3	1619	4	1552	1	193	29	2332	18	2819	19	971	55	2239	18	1396	35	2120	53	2684	4	530
6603FLJ00195	6603	FLJ00195	Cassette	0.100539	-0.0818885	-0.457327	0.452075	0.830766	0.168799		99.8586	99.6732	99.4969	99.5136	98.7759	99.3671	99.6774	99.8109	99.8419	98.6063	99.2581	99.5466		1	309	4	2111	3	1895	4	283	23	3077	14	3074	2	1412	11	3355	8	1582	10	2046	36	2905	3	471
6721PHF15	6721	PHF15	TwoMulx	-0.100539	0.0818885	0.457327	0.452075	0.830766	0.168799		0.141443	0.326797	0.503145	0.486381	1.22407	0.632911	0.322581	0.189125	0.158061	1.39373	0.741935	0.453368		309	1	2111	4	1895	3	283	4	3077	23	3074	14	1412	2	3355	11	1582	8	2046	10	2905	36	471	3
5590MIL1	5590	MIL1	Cassette	-1.30274	-0.693648	0.869379	0.472651	0.633795	0.176283		97.2509	97.0758	95.8666	97.47	98.0856	97.2458	92.5581	97.3958	96.331	94.4444	97.9513	98.3246		16	199	40	1496	47	1234	9	153	53	2534	45	2641	24	849	66	2191	57	1322	59	2273	68	3484	13	459
6190CLSTN3	6190	CLSTN3	Alt5Prime	0	-0.00625156	0.00625156	#DIV/0!	0.42265	0.42265		0	0	0	0	0.0187547	0	0	0	0	0	0	0		150	0	682	0	569	0	424	0	2647	0	3282	0	579	0	1201	0	677	0	3004	0	5331	1	907	0
2951SAT1	2951	SAT1	Cassette	0	0	0	#DIV/0!	#DIV/0!	#DIV/0!		0	0	0	0	0	0	0	0	0	0	0	0		124	0	833	0	662	0	148	0	2730	0	4251	0	846	0	1862	0	1122	0	2274	0	6185	0	486	0
5432DNAJC21	5432	DNAJC21	Cassette	0.504628	1.27893	-1.49898	0.326025	0.070986	0.0680031		2.23765	2.34209	2.32945	1.02657	1.38568	0	3.55872	2.2412	2.62316	1.60428	2.13068	2.51409		271	10	1832	42	1522	41	184	3	2067	45	2249	58	1267	29	2752	66	1761	42	1639	17	2135	30	348	0
947TIAL1	947	TIAL1	Alt3Prime	6.41969	1.8445	-0.288685	0.0980986	0.601638	0.851271		11.8792	11.4545	13.4988	12.1149	9.73676	14.1148	21.8447	20	14.2469	19.0184	13.3867	9.09485		161	45	1204	301	1264	210	132	31	1514	234	2099	210	1313	177	2922	378	1429	223	1683	232	2846	307	359	59
1554HNRPDL	1554	HNRPDL	Cassette	-5.28962	-3.60929	2.53258	0.0565492	0.103175	0.149003		94.5224	94.479	95.0239	98.4286	98.2224	94.9721	89.6739	91.553	86.9296	93.3014	95.9619	91.5319		38	330	192	2081	232	1543	14	195	72	1711	199	2151	82	1415	195	3337	104	1986	22	1378	35	1934	18	340
3563ACADM	3563	ACADM	Cassette	2.51979	-0.468716	1.51432	0.275771	0.84098	0.366484		7.13342	4.97925	3.21678	5.32898	6.04923	8.49421	10.596	7.20299	5.08982	9.86842	5.10737	3.49048		135	16	992	77	951	51	137	15	1635	88	2129	77	703	54	2061	108	1384	46	1741	98	2252	145	474	44
6042VEZT	6042	VEZT	Alt3Prime	-0.0190703	0.333779	2.14718	0.95834	0.791638	0.0090471		1.00182	1.18629	1.93949	2.97619	4.14469	3.44828	1.06762	1.69082	1.31195	5.49451	4.25532	1.82066		278	3	1628	28	1354	18	258	15	1800	80	2157	40	1087	11	2249	27	1264	25	1793	55	2544	110	672	24
6093DKFZp434O158	6093	DKFZp434O158	Alt3Prime	-0.0190703	0.333779	2.14718	0.95834	0.791638	0.0090471		1.00182	1.18629	1.93949	2.97619	4.14469	3.44828	1.06762	1.69082	1.31195	5.49451	4.25532	1.82066		278	3	1628	28	1354	18	258	15	1800	80	2157	40	1087	11	2249	27	1264	25	1793	55	2544	110	672	24
6346XPC	6346	XPC	Cassette	0.839191	0.0441026	0.79845	0.0858473	0.820104	0.0916445		99.3066	99.1383	98.3696	99.5271	99.6828	100	100	99.6669	99.6651	100	99.7375	99.6046		0	501	8	2394	5	1488	0	426	8	3040	11	2771	9	1289	21	2416	21	1267	9	1894	9	2828	0	699
6180CDKAL1	6180	CDKAL1	Cassette	11.1177	13.1334	-6.15445	0.0120329	0.029379	0.00660423		81.2274	81.756	82.4863	77.1974	74.6847	75.1244	93.2432	95.2494	90.3302	83.5616	91.4062	91.4387		5	69	20	401	41	383	12	61	77	819	97	1036	156	675	347	1555	224	1055	633	2143	863	2546	150	453
6155BCL2L13	6155	BCL2L13	Cassette	-0.0089577	0.954665	0.443509	0.943536	0.483277	0.196236		0	0.318471	0.151057	0.350723	0.371747	1.07759	0	0.200133	0.242522	3.77358	0.588466	0.302001		199	0	1496	3	1234	3	153	6	2534	15	2641	8	849	0	2191	7	1322	2	2273	8	3484	13	459	5
6786SUV39H2	6786	SUV39H2	Cassette	5.94564	6.78841	-0.120016	0.0203725	0.107948	0.794722		3.90173	2.93096	3.26397	3.64372	2.60452	3.48837	11.3043	8.307	8.32224	14.876	8.40619	6.81963		306	39	2031	184	1377	125	103	18	1362	125	1462	107	1995	81	4471	135	2371	80	952	36	1421	38	249	9
1422OXR1	1422	OXR1	Cassette	23.9196	20.4944	-5.86512	0.0649335	0.0767081	0.032114		19.9285	18.9262	23.3684	14.3535	13.0921	17.1821	53.4653	48.9906	31.5261	45.5285	36.5915	23.991		47	54	379	364	682	314	67	56	1012	584	2354	743	896	223	2416	564	1092	333	2166	363	3963	597	482	100
2899TIAL1	2899	TIAL1	Cassette	-0.502741	-3.15664	0.69555	0.708481	0.0392305	0.0902942		4.77635	5.14612	5.39702	5.63464	6.28522	5.48628	6.17761	5.29311	2.34055	2.40964	4.02129	1.50529		243	16	1664	93	1669	40	162	4	1623	68	2421	37	1256	63	2986	162	1525	87	1591	95	2162	145	379	22
2836SMURF1	2836	SMURF1	Cassette	0	0	0	#DIV/0!	#DIV/0!	#DIV/0!		0	0	0	0	0	0	0	0	0	0	0	0		274	0	1534	0	1289	0	200	0	1912	0	2376	0	1497	0	3123	0	1461	0	1945	0	3081	0	507	0
6513VEZT	6513	VEZT	Cassette	0.116731	-0.106681	-0.0102915	0.211945	0.302817	0.914041		0.0919118	0.133215	0.23678	0.0557414	0.0785546	0.296736	0.358423	0.306185	0.147493	0	0.110988	0		278	1	1628	5	1354	2	258	0	1800	2	2157	0	1087	1	2249	3	1264	3	1793	1	2544	2	672	2
5706ARFIP1	5706	ARFIP1	Alt5Prime	0.751914	-0.386901	3.90472	0.471436	0.837094	0.0177999		81.0811	83.6543	82.77	85.9081	87.6801	85.6313	82.1739	83.5544	84.0328	83.0116	86.6743	88.373		41	189	248	1260	175	921	44	215	351	2283	293	2227	161	690	331	1694	209	1004	322	1963	342	2434	99	590
5900ARFIP1	5900	ARFIP1	Alt5Prime	0.751914	-0.386901	3.90472	0.471436	0.837094	0.0177999		81.0811	83.6543	82.77	85.9081	87.6801	85.6313	82.1739	83.5544	84.0328	83.0116	86.6743	88.373		41	189	248	1260	175	921	44	215	351	2283	293	2227	161	690	331	1694	209	1004	322	1963	342	2434	99	590
427CTNNB1	427	CTNNB1	Alt3Prime	-0.654186	0.685502	3.0651	0.65915	0.586525	0.134925		16.3836	20.5285	17.3663	19.4992	23.0735	20.9009	18.0147	17.5593	16.7417	21.1055	22.1557	22.2689		223	49	1216	259	1109	223	157	42	1300	370	1665	477	837	164	1564	404	1004	211	1511	366	1737	521	439	116
981TRIM33	981	TRIM33	Cassette	-1.68243	0.0454632	-0.0392941	0.301595	0.971262	0.971439		94.2986	92.5758	95.8576	93.6751	94.2889	94.6502	94.0678	90.5315	93.0855	96.4444	93.1561	93.15		14	222	155	1482	93	1252	8	217	157	2137	147	1999	63	1042	196	2444	71	1643	153	2266	206	3401	39	690
232SNAP23	232	SNAP23	Cassette	-0.0288501	-0.119635	0.115948	0.80046	0.379179	0.11408		99.9131	99.9229	99.7849	100	99.9688	100	100	99.6751	99.8594	100	99.6581	99.9518		0	197	4	1227	2	1420	0	197	6	1749	1	2073	1	1150	2	2592	3	1392	0	2356	1	3205	0	692
1813SNAP23	1813	SNAP23	Cassette	0.16835	0	0	0.42265	#DIV/0!	#DIV/0!		0	0	0	0	0	0	0.505051	0	0	0	0	0		197	1	1227	0	1420	0	197	0	1749	0	2073	0	1150	0	2592	0	1392	0	2356	0	3205	0	692	0
1706LEF1	1706	LEF1	Cassette	11.2416	-3.3748	5.48651	0.220686	0.730756	0.403015		30.1489	26.3606	36.7816	36.0092	28.452	45.2894	53.3708	42.7971	30.8481	48.1283	28.3323	23.1656		83	95	544	407	742	331	97	90	1156	457	1466	442	563	243	1556	557	770	448	2216	1247	3166	1259	482	399
515TBC1D9B	515	TBC1D9B	Cassette	-0.0519562	0.377152	-0.0674697	0.586524	0.259268	0.396795		0	0.211506	0.13245	0.0473261	0.0942211	0	0	0.188088	0	0.877193	0.348259	0.0475511		273	0	1592	3	1345	0	226	2	2003	7	2102	1	1157	0	2359	5	1508	2	2112	1	3181	3	636	0
2177SLTM	2177	SLTM	Cassette	-1.48737	-1.12049	-2.39841	0.28998	0.689165	0.169363		96.3481	96.312	96.087	94.0066	95.7419	91.8033	92.9825	94.7047	96.5978	88.3117	94.0563	95.8223		24	318	104	1860	56	1590	27	204	114	1804	95	2179	47	1240	113	2951	72	1768	127	1992	132	2968	45	504
2363ADD3	2363	ADD3	Cassette	2.87436	2.59015	0.993402	0.0138423	0.0513438	0.323074		92.4062	92.8099	94.0594	93.1158	93.669	95.471	96.3636	96.5074	95.0276	97.0732	96.8716	96.0814		12	318	57	1575	90	1720	6	199	58	1796	104	2550	83	1010	174	2246	78	1235	135	1826	210	3107	25	527
2485ARFIP1	2485	ARFIP1	Cassette	0.225706	0.0106589	0.149526	0.489706	0.91495	0.0879141		0	0.0529101	0.178891	0.225836	0.168421	0.286123	0.83682	0.0720981	0	0.390625	0.221631	0.1001		237	2	1386	1	960	0	255	1	2251	5	1996	2	880	0	1889	1	1116	2	2209	5	2371	4	697	2
2055GTPBP10	2055	GTPBP10	Cassette	2.86649	0.590467	1.55303	0.0508028	0.781699	0.275026		94.0106	92.0414	92.6847	94.4899	92.6757	96.2302	96.8652	96.2766	94.1944	97.7401	95.4521	91.975		10	309	63	1629	89	1444	4	173	85	1784	154	1765	79	1240	223	2579	100	1267	101	1732	199	2518	19	485
1765SMARCE1	1765	SMARCE1	Cassette	0	0	0	#DIV/0!	#DIV/0!	#DIV/0!		100	100	100	100	100	100	100	100	100	100	100	100		0	285	0	1668	0	1407	0	242	0	2056	0	2336	0	1117	0	2560	0	1480	0	2031	0	2981	0	583
5865CDKN2AIP	5865	CDKN2AIP	Alt5Prime	-8.6218	-6.34467	-2.50438	0.0446749	0.205198	0.554543		55.2131	53.5987	49.8969	54.9148	52.5445	43.7363	41.1552	42.8419	48.8462	40.5797	43.3271	48.2548		163	114	1070	802	665	635	123	84	1206	922	1438	1341	494	609	1154	1333	729	726	688	838	1147	1270	256	199
5969PAPD4	5969	PAPD4	Cassette	0.0257998	0	0	0.42265	#DIV/0!	#DIV/0!		0	0	0	0	0	0	0	0.0773994	0	0	0	0		188	0	1291	1	1523	0	205	0	1781	0	2383	0	1064	0	2650	0	1429	0	2150	0	3303	0	623	0
6422CCT6A	6422	CCT6A	Cassette	-0.029995	-0.362015	0.0899631	0.916972	0.25333	0.694928		99.3939	99.5884	99.191	99.1797	99.4714	99.7921	99.823	99.0325	99.2278	98.7755	99.0977	99.484		1	564	22	2252	14	1799	3	242	17	1867	10	1928	11	1804	14	3387	13	1594	11	1330	11	2070	1	480
5622CDC42SE2	5622	CDC42SE2	Cassette	1.27268	0.866946	0.577839	0.207895	0.169018	0.131474		96.6933	96.5892	96.73	96.9602	97.066	97.7199	99.3289	97.1668	97.3349	98.9637	97.6397	97.7435		1	148	27	926	23	840	2	191	49	2027	57	2469	29	848	69	1954	43	1272	58	1850	84	2779	14	600
3168MACF1	3168	MACF1	Cassette	-10.3819	-7.58671	-5.92087	0.043991	0.118085	0.211366		19.5301	26.1872	27.342	19.0336	12.7875	23.4756	14.8148	14.2857	12.813	13.8158	10.3704	8.35041		138	24	624	104	592	87	262	42	1573	182	1789	163	548	133	1057	375	667	251	2195	516	3185	467	753	231
6674SS18L1	6674	SS18L1	Cassette	5.14809	4.61954	1.13609	0.000286815	0.010813	0.229103		4.25856	4.91439	4.27778	6.16175	4.2775	6.41975	9.94898	9.91771	9.02831	10.8225	9.92747	9.96764		353	39	2080	229	1189	118	206	25	1987	219	1391	154	1259	56	2999	155	1723	77	1462	96	2663	119	379	26
6541AKR1A1	6541	AKR1A1	Cassette	-0.307281	-2.511	2.33151	0.644959	0.00600428	0.0326151		11.3963	11.0108	9.57746	13.2062	12.3994	13.3735	10.1852	10.7702	10.1073	10.8	9.77905	10.8671		291	33	1367	165	1005	113	223	27	2205	239	2354	287	863	111	1972	244	963	102	2458	374	3702	524	719	111
6471SOAT1	6471	SOAT1	Cassette	-0.102323	0.336099	-0.232821	0.399813	0.0927778	0.144018		99.6809	99.6807	99.74	99.649	99.4559	99.2982	99.4118	99.6497	99.7331	100	99.6065	99.8049		1	169	4	1138	3	1121	0	211	7	1772	4	2046	3	937	6	1873	3	1151	8	2271	14	2559	4	566
6451WIPF2	6451	WIPF2	Alt5Prime	-1.2323	-2.89898	2.78157	0.270879	0.0584559	0.0199234		92.1105	93.1003	94.078	95.0388	96.1983	96.3964	90.8555	91.3718	93.3646	91.3858	93.2195	94.3313		31	308	139	1472	85	1196	23	244	131	1801	128	2130	80	934	152	2051	79	1255	96	1839	102	2581	20	535
2462UBE2L6	2462	UBE2L6	AltStart	-0.126334	-0.12218	-0.0749986	0.48045	0.432376	0.701305		0.530035	0.279553	0.0609385	0.13369	0.058326	0.453515	0	0.276625	0.2149	0	0.197922	0.0810701		210	0	1442	4	1393	3	128	0	2017	4	2465	2	1126	6	2497	7	1640	1	2241	3	3427	2	439	2
5314ARIH2	5314	ARIH2	Cassette	0.313887	-1.44066	0.661038	0.71005	0.301372	0.32465		3.8163	3.79624	3.91645	3.6635	5.42683	4.42177	5.5794	3.74659	3.14465	1.03093	4.38379	3.77541		220	13	1413	55	1078	35	96	1	1156	53	994	39	1487	59	2965	117	1840	75	1420	54	1551	89	281	13
5204NBPF8	5204	NBPF8	Cassette	0.789057	-1.5145	0.741282	0.371406	0.13762	0.0510305		2.82575	3.47349	3.27273	4.22752	3.58056	3.98773	5.35714	3.3033	3.27869	1.11111	3.10917	3.03202		159	9	966	33	885	30	445	5	4207	135	3422	107	619	18	1584	57	798	27	2492	110	4147	154	626	26
3043G3BP2	3043	G3BP2	Cassette	0.112302	-0.174151	0.131839	0.323095	0.461608	0.452276		0.43592	0.232108	0.143988	0.160944	0.440529	0.606061	0.398406	0.386349	0.364166	0	0.556931	0.12815		250	1	1547	6	1368	5	185	0	1607	9	2338	3	1142	5	2579	6	1387	2	1861	3	2712	12	492	3
5621CCDC144A	5621	CCDC144A	Cassette	5.55692	2.54473	0.0221985	0.0478488	0.312735	0.974427		8.60927	8.75508	9.80066	8.47286	8.63217	10.1266	14.9533	16.8067	12.0758	14.7541	11.9452	8.16649		182	32	1386	280	1114	153	156	27	1607	218	1743	155	966	91	2470	237	1629	177	1804	167	3567	337	426	48
2840CLTB	2840	CLTB	Cassette	0.088525	1.10674	-0.285605	0.862047	0.224257	0.216203		1.10396	0.638026	0.593472	0.381056	0.461991	0.635593	0.34965	1.72414	0.527241	2.8436	1.23247	0.722789		285	1	1596	28	1132	6	205	6	2324	29	2335	17	1075	12	2336	15	1340	8	1830	7	2370	11	469	3
216PCBP2	216	PCBP2	Cassette	0.107954	-0.0387636	0.158352	0.280841	0.295779	0.161223		99.7128	99.9656	99.8113	100	99.9649	100	100	99.8797	99.934	100	99.9437	99.9049		0	280	2	1660	1	1514	0	164	1	1774	2	2101	4	1389	1	2908	3	1587	0	1774	1	2844	0	396
5323BRCA1	5323	BRCA1	Cassette	0.0730732	0.259151	-0.00820412	0.38801	0.390548	0.42265		0	0.0246124	0	0	0	0	0.213675	0.0301568	0	0.735294	0	0.0421585		467	1	3315	1	2459	0	135	1	2394	0	2371	1	1544	0	4062	1	2335	0	441	0	726	0	114	0
5765MYB	5765	MYB	Cassette	-0.0791164	0.0354089	-0.0526824	0.22418	0.638605	0.386069		0	0.0797448	0.157604	0.0793021	0	0	0	0	0	0	0	0.185529		278	0	1511	0	1035	0	177	0	1525	0	1076	2	1049	0	2506	2	1267	2	1260	1	1618	0	536	0
5583NARF	5583	NARF	Cassette	-0.0230681	0.0735169	0.0126024	0.42265	0.57201	0.698262		0	0	0.0692042	0.0669792	0.040032	0	0	0	0	0	0.327562	0		218	0	1536	0	967	0	120	0	2130	7	2086	0	903	0	1960	0	1444	1	1492	1	2497	1	313	0
5885FUBP3	5885	FUBP3	Cassette	0.817045	0.18772	-0.234864	0.140944	0.477592	0.440415		0.499376	1.13943	0.697527	0.148699	0.778816	0.704225	0.881057	2.08136	1.82505	0.692042	0.535117	0.967742		450	4	2070	44	1560	29	287	2	1487	8	1535	15	1594	8	3297	38	1566	11	1343	2	1911	15	564	4
1569FBXW11	1569	FBXW11	Cassette	3.6326	6.15972	-0.00341183	0.277418	0.0196839	0.997928		13.2786	14.4124	16.7969	15.448	15.4897	13.54	13.5678	20.3688	21.449	18.6747	21.5407	22.7414		172	27	950	243	824	225	135	31	1100	302	992	292	1267	194	2702	455	1278	258	1642	300	2537	465	530	83
6533Rabex5	6533	Rabex5	Cassette	4.63984	3.76268	-0.275227	0.0186723	0.0299737	0.816382		92.1911	92.7103	90.1901	91.0695	90.2448	92.9515	95.8525	96.5217	96.6368	94.7368	95.0485	95.7686		9	208	52	1443	45	1293	9	162	97	1862	98	2218	67	791	156	1984	129	1186	167	1703	267	2470	32	422
6058TMEM14B	6058	TMEM14B	Cassette	2.15265	0.763983	2.85537	0.0423524	0.242763	0.030696		94.2879	95.7017	93.8009	97.1777	97.4777	97.7011	96.0714	97.1201	97.0569	99.1525	97.6354	97.8606		11	269	47	1585	46	1517	1	117	31	1280	35	1601	73	1205	117	2605	99	1498	37	1274	51	1971	8	340
1634ZDHHC20	1634	ZDHHC20	Cassette	-2.08532	3.33654	-2.42242	0.588707	0.55083	0.6596		50	55.8114	59.4784	51.824	60.3652	45.8333	49.7436	57.2354	52.0548	50.5	57.9065	59.6257		98	97	594	795	595	646	99	101	756	1040	906	1338	600	600	1209	1527	637	935	832	895	1107	1686	286	242
6147GTPBP10	6147	GTPBP10	Cassette	-0.257931	-0.141302	0.206827	0.353797	0.3273	0.350185		99.839	99.4217	99.2947	99.5402	99.8414	99.7942	99.3569	98.9071	99.5176	99.4253	99.6092	99.7175		2	309	18	1629	7	1444	1	173	7	1784	5	1765	2	1240	15	2579	9	1267	8	1732	4	2518	1	485
298FMNL1	298	FMNL1	Cassette	-0.25872	-0.19214	-0.104876	0.340382	0.540949	0.692954		0.435256	0.393529	1.03917	0.275229	0.589391	0.688705	0.319489	0.378215	0.394089	0	0.815303	0.161603		312	1	1317	5	1011	4	348	0	3163	26	3089	5	915	4	2278	9	1238	13	2174	6	3542	21	721	5
2016RAD50	2016	RAD50	Alt5Prime	-0.254113	0.205575	-0.159336	0.291065	0.247151	0.331586		99.9234	99.6312	99.8089	99.4144	99.6645	99.8066	99.1803	99.6788	99.7421	100	99.6585	99.8438		2	242	6	1862	4	1547	0	213	7	2043	3	1917	1	1305	12	3242	3	1567	9	1528	10	2971	1	516
3665SNRNP70	3665	SNRNP70	Cassette	5.87964	-8.26902	22.0215	0.215849	0.264602	0.00104099		8.69565	8.95816	13.9459	29.3832	32.339	35.942	23.0769	12.6352	13.5266	35.1145	17.9187	19.824		250	75	1535	222	1253	196	85	46	1191	260	1367	338	1512	144	3242	319	1592	258	1019	424	1429	683	221	124
129BAX	129	BAX	Cassette	0.182801	-0.0546381	0.127939	0.238929	0.795745	0.416883		0.382555	0.179147	0	0.245851	0.211864	0.487805	0.295858	0.486111	0.328138	0	0.586166	0.19544		337	1	1433	7	1215	4	245	0	1696	10	1532	3	1302	5	2786	5	1514	0	1623	4	2355	5	612	3
859C1orf83	859	C1orf83	Cassette	2.39646	3.37184	-0.752515	0.00119704	0.0244045	0.387166		95.8472	96	96.3005	95.6606	96.2597	93.9698	98.8417	98.3264	98.169	100	97.9143	98.0914		3	256	28	1645	26	1394	0	141	36	1690	38	1953	50	1154	108	2592	65	1692	67	1477	87	2239	24	374
6681GBAS	6681	GBAS	Cassette	-3.73238	-2.17778	0.0287112	0.133663	0.0915093	0.962479		97.3254	98.2212	97.3142	96.8403	98.5039	97.6027	91.6667	93.1152	96.8818	94.4444	94.9479	97.0213		19	209	101	1366	43	1336	6	102	63	1184	42	1368	36	1310	55	3037	43	1558	37	1134	25	1646	7	285
5630C9orf85	5630	C9orf85	Cassette	-2.75194	-1.31599	1.38142	0.258872	0.126231	0.118703		91.3161	92.6612	91.9238	94.4553	92.7769	92.8131	85.7143	90.4376	91.4934	91.3793	92.3517	92.3664		16	96	59	558	45	484	10	106	107	1292	110	1331	64	673	107	1351	89	1013	142	2419	238	3057	35	452
3220UBQLN1	3220	UBQLN1	Cassette	-1.10046	0.55369	-0.670619	0.100025	0.585099	0.51		96.1816	96.6314	97.0088	96.3231	97.1472	94.3396	94.9254	95.2835	96.3115	96	96.3929	97.0781		17	318	84	1697	54	1410	9	216	65	1737	58	1927	53	1335	105	3012	44	1427	61	1598	75	2554	33	550
5121IDH3A	5121	IDH3A	Junc	#VALUE!	#VALUE!	#VALUE!	#VALUE!	#VALUE!	#VALUE!		#VALUE!	#VALUE!	#VALUE!	#VALUE!	#VALUE!	#VALUE!	#VALUE!	#VALUE!	#VALUE!	#VALUE!	#VALUE!	#VALUE!		426	NA	2000	NA	1709	NA	201	NA	1874	NA	2095	NA	1659	NA	3249	NA	1666	NA	1250	NA	1860	NA	381	NA
6122KIAA1338	6122	KIAA1338	Cassette	-0.0563464	-0.0412597	-0.0838469	0.704011	0.786279	0.480054		100	99.7969	99.9257	99.7382	99.7329	100	99.6124	99.9412	100	100	99.6347	99.7126		1	257	1	1699	0	1250	0	207	7	1909	5	1735	0	1125	5	2457	1	1345	4	1524	6	2240	0	375
1362NF2	1362	NF2	Cassette	4.94146	9.71788	-1.03537	0.146752	0.00414133	0.459514		83.625	85.5581	86.5874	85.6509	84.5135	82.5	87.9747	87.934	94.6862	93.4545	93.741	94.6225		38	278	212	1545	105	1871	18	257	173	2591	156	2745	131	669	317	1878	158	1020	194	1158	269	1468	63	297
3189NF2	3189	NF2	Cassette	4.94146	9.71788	-1.03537	0.146752	0.00414133	0.459514		83.625	85.5581	86.5874	85.6509	84.5135	82.5	87.9747	87.934	94.6862	93.4545	93.741	94.6225		38	278	212	1545	105	1871	18	257	173	2591	156	2745	131	669	317	1878	158	1020	194	1158	269	1468	63	297
2871SETD3	2871	SETD3	Cassette	0.318397	0.487083	-0.134099	0.190494	0.000508727	0.507062		99.2685	99.7776	99.7573	99.5352	99.4456	99.4203	100	99.8893	99.8693	100	99.9024	99.96		0	258	2	1805	2	1528	0	128	2	2047	1	2497	7	950	5	2243	3	1233	7	1499	13	2332	2	343
3600WBSCR22	3600	WBSCR22	Cassette	-0.789793	0.387662	-0.0718835	0.325678	0.758934	0.841681		2.50338	3.20579	3.40479	2.88858	2.6764	3.33333	1.26582	2.12766	3.3511	1.80723	2.78388	5.47019		312	4	1518	33	1269	44	163	3	1327	38	1538	89	1441	37	2808	93	1532	54	1412	42	2000	55	435	15
6087CDS2	6087	CDS2	Cassette	1.73343	1.93973	-1.89635	0.0246139	0.0315449	0.0180484		3.11333	2.6996	2.9695	0.569653	1.65605	0.867679	4.89796	4	5.08475	2.05128	3.33486	3.52645		233	12	1368	57	784	42	191	4	2116	73	1532	56	778	25	1694	47	1209	37	1920	11	2316	39	457	4
1840ATF2	1840	ATF2	Cassette	0.0203007	0.0123819	-0.00174337	0.685238	0.848013	0.973809		99.9267	99.9697	99.8687	99.8761	99.8838	100	100	99.95	99.876	100	99.8462	99.9508		0	326	1	1998	2	1611	0	212	3	1948	1	2030	1	1364	1	3295	2	1521	2	1612	3	2578	0	480
5585OFD1	5585	OFD1	Cassette	10.8604	2.91654	7.31916	0.0655741	0.605356	0.136041		75.6225	74.5292	72.9429	79.9591	77.3641	87.7289	91.2568	83.5494	80.8696	92.228	83.5526	78.0211		16	167	203	1031	198	837	15	178	375	1905	582	2066	186	577	541	1583	365	984	392	1564	912	3117	67	479
6104SDCCAG10	6104	SDCCAG10	Cassette	0.0900553	-0.0738714	0.0258628	0.774544	0.747659	0.909713		99.0997	99.1337	99.2775	99.2131	98.846	99.5294	99.4444	98.7242	99.6124	99.0291	99.1549	99.1828		1	179	13	1006	3	771	1	102	9	1056	8	971	14	1541	30	3433	12	1649	12	1513	26	2227	2	423
6538EIF2C3	6538	EIF2C3	Cassette	0.879522	-0.134281	0.899789	0.00141716	0.568848	0.0330977		98.8146	98.7451	98.5725	99.4761	99.3554	100	99.6454	99.6977	99.4276	99.5098	99.5071	99.4118		1	281	5	1649	7	1216	1	203	9	1817	9	1521	14	1167	32	2518	19	1312	8	1519	14	2158	0	479
2885DIAPH3	2885	DIAPH3	Cassette	-0.0187693	0.1389	-0.131149	0.714032	0.229742	0.246809		100	99.9332	100	99.7199	99.8198	100	100	99.8768	100	100	100	99.9564		0	252	3	2433	0	2001	0	70	0	1885	1	2293	0	1164	2	2990	0	2108	1	356	1	554	0	66
2354CDC27	2354	CDC27	Alt3Prime	-1.43947	-0.403481	0.671118	0.235722	0.857528	0.730774		1.07712	3.62663	3.54868	5.43237	4.50623	0.327186	0.195312	1.88828	1.85042	0.212766	4.33213	4.51045		2555	5	1247	24	1273	24	2814	6	795	36	868	41	2296	25	1621	61	1060	39	853	49	996	47	3351	11
6723DICER1	6723	DICER1	Cassette	0.0661664	-0.0977426	-0.144646	0.794016	0.350586	0.213294		0.37594	0.29106	0.207326	0.163532	0.276855	0	0.793651	0.183066	0.0961076	0	0.105597	0.0415628		375	3	2181	4	2079	2	228	0	1892	2	2405	1	1060	4	2398	7	1444	3	1221	2	1801	5	432	0
6222SLC39A9	6222	SLC39A9	Cassette	0.148944	0.00410206	0.0388407	0.453815	0.984832	0.831743		99.4676	99.7667	99.789	99.9255	99.4613	99.7531	99.537	99.9332	100	99.4253	99.9281	99.7988		1	215	1	1495	0	1324	1	173	1	1390	3	1488	6	1121	6	2566	3	1419	1	1341	11	2031	1	404
6134NGFRAP1	6134	NGFRAP1	Alt3Prime	0.795941	-0.895165	0.246125	0.416469	0.0969675	0.565745		2.91262	2.95421	3.71498	3.20553	4.02477	3.08989	5.41667	2.75229	3.80068	2.15827	3.11731	2.35911		227	13	1378	39	1139	45	136	3	1181	38	1490	36	1200	36	2628	80	1581	61	1540	51	1860	78	345	11
5100CLK1	5100	CLK1	Junc	#VALUE!	#VALUE!	#VALUE!	#VALUE!	#VALUE!	#VALUE!		#VALUE!	#VALUE!	#VALUE!	#VALUE!	#VALUE!	#VALUE!	#VALUE!	#VALUE!	#VALUE!	#VALUE!	#VALUE!	#VALUE!		223	NA	1339	NA	977	NA	191	NA	1944	NA	2054	NA	674	NA	1943	NA	1021	NA	1569	NA	2643	NA	431	NA
6393PCNP	6393	PCNP	Alt3Prime	1.99174	0.225499	-0.182829	0.0906714	0.872526	0.839812		92.2638	91.0017	92.7227	92.6593	92.2887	90.4918	95.2991	93.779	92.8854	89.8089	93.1976	93.1097		11	223	94	1417	90	1175	16	141	127	1740	152	2054	95	1133	212	2144	116	1478	106	1338	156	1867	29	276
6384RAD51C	6384	RAD51C	Cassette	-5.46892	-9.86065	7.89787	0.0503127	0.0320181	0.0389656		10.7184	14.1423	15.829	20.6557	25.2918	18.4358	6.86275	9.22349	8.19672	10.9091	11.1929	12.6994		380	28	2303	234	2128	190	98	12	1206	152	1478	215	1541	185	2993	493	1457	274	484	126	576	195	146	33
2890NCOR2	2890	NCOR2	Cassette	-0.0245148	0	0.00942951	0.550006	#DIV/0!	0.42265		100	99.9717	100	100	100	100	100	100	99.8982	100	100	100		0	304	0	2098	1	981	0	137	0	2005	0	1250	0	1661	1	3534	0	1553	0	1045	0	1589	0	267
5417CALU	5417	CALU	TwoMulx	0.431111	1.06945	-0.0766494	0.790352	0.317905	0.863931		5.66632	6.77212	6.45161	5.77049	6.22294	6.66667	8.94737	7.10109	4.13493	8.57143	7.51276	5.78426		173	17	1112	85	881	38	96	9	1268	103	1808	111	899	54	1886	137	1218	84	1437	88	1733	115	266	19
5887ZDHHC4	5887	ZDHHC4	Alt5Prime	-0.273721	-0.134361	-0.555498	0.182619	0.48253	0.0460154		0.778547	0.659582	1.06596	0.505051	0.332542	0	0.8	0.454841	0.428082	0	0.278746	0.155763		248	2	1532	7	1163	5	114	0	1431	4	1282	2	1147	9	2711	18	1485	16	1379	7	2098	7	323	0
5343CMPK1	5343	CMPK1	Cassette	-0.135402	-0.771375	0.136053	0.626358	0.443361	0.471258		99.1402	99.5076	99.562	99.4462	99.7532	99.4186	98.9247	99.2133	99.6656	97.1429	99.527	99.6339		2	184	9	1135	3	894	4	136	7	1473	6	1633	10	1153	13	2627	6	1364	9	1616	7	2829	3	513
2507CDC25A	2507	CDC25A	Cassette	0.432791	0.0123264	0.530404	0.00911255	0.963383	0.121846		99.2614	99.2074	99.1034	99.3088	99.8547	100	99.723	99.6558	99.4918	100	99.5706	99.6298		1	360	8	2316	9	1762	0	81	8	1855	8	2153	10	1344	24	3004	19	2100	3	431	1	687	0	123
1742NUP98	1742	NUP98	Cassette	0.350766	0.55895	-0.260979	0.153894	0.162799	0.458913		99.2362	99.3399	99.7459	98.6458	99.3908	99.5025	100	99.793	99.5813	100	99.4904	99.7254		0	337	4	1928	6	1427	0	165	8	1562	5	1816	12	1559	20	3010	4	1570	19	1384	14	2284	2	400
845TMEM219	845	TMEM219	Cassette	1.82037	1.9237	-0.401628	0.168824	0.419802	0.611586		4.91429	5.08391	3.41297	3.89455	3.3013	5.01044	5	7.98991	5.88235	9.7561	3.66048	4.56081		209	11	1094	95	1040	65	148	16	1816	69	1695	81	832	43	1923	103	1132	40	1604	65	2314	79	455	24
5789SSFA2	5789	SSFA2	Alt5Prime	-4.21816	1.26234	-8.74539	0.575035	0.867208	0.0555485		29.7354	29.8755	35.7197	23.0277	27.3967	18.6701	16.5854	27.9295	38.1613	14.6465	21.9039	36.3312		171	34	818	317	713	440	169	29	1772	497	1961	1119	664	281	1521	648	844	469	1083	324	1863	703	318	73
2030PCBP2	2030	PCBP2	Cassette	-0.978643	-5.42609	1.27058	0.554054	0.00193255	0.435781		82.0534	81.8245	78.0319	82.5931	81.2855	81.8428	78.5016	80.8914	79.5808	77.5401	75.7423	76.1608		66	241	343	1452	302	1177	42	145	384	1199	421	1345	222	1015	524	2359	317	1126	243	1153	428	1859	67	302
3480WHSC1	3480	WHSC1	Cassette	2.26196	0.939951	-0.172319	0.00126833	0.0811774	0.380034		0.304723	0.587173	0.289615	0.177936	0.486618	0	2.9703	2.3622	2.63488	1.31579	0.548246	1.62037		196	6	1116	27	776	21	75	1	907	5	850	14	1963	6	4402	26	2410	7	1122	2	1636	8	288	0
5602XPA	5602	XPA	Cassette	2.30777	2.14917	-1.54324	0.0444819	0.0529588	0.127528		5.97484	5.10204	4.16971	2.89487	4.75171	2.9703	7.53425	7.38178	7.25389	5.26316	6.22972	5.57151		135	11	803	64	716	56	126	7	1445	96	1644	97	598	38	1488	80	1310	57	1912	57	2225	111	392	12
5083TCF7	5083	TCF7	Alt3Prime	5.1935	8.58962	-3.78992	0.273368	0.121147	0.398243		54.6621	55.1266	52.9412	49.5652	57.0033	44.7917	64.6409	60.866	52.8035	62.1622	59.4416	55.5252		192	351	1446	2249	867	970	28	46	552	809	326	407	530	639	1081	1328	840	945	116	114	132	175	53	43
5450RCN2	5450	RCN2	Cassette	6.24687	3.84537	-2.11525	0.0332648	0.0414083	0.0255979		2.79805	4.05844	3.01158	1.36571	1.00056	1.15607	8.28025	12.1739	8.15451	6.45161	5.02309	3.58374		144	13	1111	154	856	76	116	8	1645	87	1399	52	799	23	1773	75	1256	39	1300	18	1781	18	342	4
1781HMGXB4	1781	HMGXB4	Cassette	0.0495834	2.1213	-1.06961	0.921751	0.148433	0.279579		2.98013	2.67631	3.33333	1.95918	3.18072	0.641026	2.2293	3.63054	3.27869	2.22222	5.09804	4.82456		307	7	1805	68	1357	46	176	4	1452	78	1302	66	1172	36	2691	74	1508	52	1201	24	2009	66	465	3
2468TCF20	2468	TCF20	Cassette	0.604487	1.33481	-0.335036	0.454642	0.0300199	0.424458		1.78571	1.11297	1.38889	0.963597	1.68993	0.628931	1.4218	3.33333	1.3459	2	2.73816	2.54873		208	3	1044	36	733	10	196	4	1705	48	1950	51	880	16	1777	20	994	14	1850	18	2676	46	474	3
6660C5orf22	6660	C5orf22	Cassette	0.542827	0.235218	-0.0536689	0.417318	0.0877841	0.570076		0	0.187003	0.238854	0.116482	0.148368	0	1.73913	0.315209	0	0.490196	0.253421	0.226886		226	4	1265	4	947	0	203	1	1968	5	1759	4	955	0	2135	4	1253	3	1715	2	2692	4	489	0
233AOF2	233	AOF2	Cassette	-0.105672	-1.35639	-0.729688	0.930396	0.46867	0.424646		83.4347	83.3333	84.8871	83.0467	82.0988	84.3206	82.0809	83.7373	85.5198	79.021	82.2865	84.0893		62	284	369	1900	234	1382	30	113	251	1166	228	1205	218	1098	527	2635	261	1466	207	1014	290	1330	45	242
5492CHEK1	5492	CHEK1	Cassette	0	0	0	#DIV/0!	#DIV/0!	#DIV/0!		100	100	100	100	100	100	100	100	100	100	100	100		0	464	0	2551	0	1785	0	136	0	1702	0	1917	0	1659	0	3703	0	1912	0	464	0	803	0	110
5983TNRC6A	5983	TNRC6A	Cassette	0.519579	0.212165	-0.0391295	0.345986	0.186703	0.755918		0.3517	0.0530504	0.0884173	0.137457	0.238322	0	1.50602	0.462963	0.0829187	0.543478	0.176056	0.29274		327	5	1720	8	1205	1	183	1	1701	3	1703	5	850	3	1884	1	1130	1	1453	2	2093	5	460	0
157HISPPD1	157	HISPPD1	Cassette	2.205	3.65228	0.521407	0.380985	0.387829	0.734948		2.8536	3.15173	3.98551	2.24057	2.84683	6.46766	9.09091	5.25862	2.25632	13.4328	6.99746	2.0816		140	14	1099	61	1083	25	116	18	1462	110	2352	50	783	23	2151	70	1060	44	1658	38	2423	71	376	26
1041CLK1	1041	CLK1	Cassette	4.8069	5.52675	-3.09037	0.238723	0.101663	0.30276		13.093	18.7656	11.4094	10.4872	10.0541	13.4557	15.5844	24.3738	17.7305	20.979	15.5136	14.0845		130	24	785	253	580	125	113	30	1209	222	1220	200	458	69	974	225	792	102	1084	127	1664	186	283	44
3252VDAC3	3252	VDAC3	Cassette	-0.0396309	0	0	0.187513	#DIV/0!	#DIV/0!		100	100	100	100	100	100	100	99.9465	99.9346	100	100	100		0	331	1	1867	1	1529	0	148	0	1195	0	1407	0	1419	0	3144	0	1566	0	1108	0	1591	0	318
743PPFIBP1	743	PPFIBP1	Cassette	0.333161	0.293709	-0.548485	0.531744	0.480641	0.210175		1.43737	0.797872	1.83333	0.478978	0.826826	1.11732	1.50376	2.42014	1.14416	1.67364	1.06092	0.569692		131	2	1008	25	864	10	235	4	2891	31	2618	15	480	7	1119	9	589	11	1870	9	2159	18	354	4
2204NF2	2204	NF2	Cassette	2.18541	-0.243138	3.26236	0.0888159	0.764403	0.000741337		92.9332	92.4217	92.4757	95.8491	95.994	95.7746	95.9654	94.9602	93.4612	95.3846	96.9593	94.5444		14	333	76	1432	75	1072	9	186	53	1690	94	1629	73	960	179	2183	93	1143	55	1270	80	1917	18	408
440Nbla10300	440	Nbla10300	Cassette	0.0821018	-0.0945684	0.0626881	0.42265	0.330539	0.528035		100	99.7537	100	100	99.9418	100	100	100	100	100	99.7464	99.9117		0	39	0	262	0	429	0	136	4	1573	2	2263	0	342	2	810	0	616	0	2505	2	3432	0	504
1042MED12L	1042	MED12L	Cassette	-1.53855	-2.27858	-0.37192	0.00141801	0.067815	0.372935		98.8235	98.7545	99.2182	98.9538	97.9258	98.801	97.4277	97.5672	97.1857	97.4227	96.4511	94.971		8	303	38	1524	30	1036	5	189	45	1223	52	982	16	1344	38	3013	12	1523	12	1135	38	1794	5	412
1210GLG1	1210	GLG1	Cassette	-0.0870152	-0.747728	0.054637	0.734646	0.551546	0.854865		99.6129	99.0159	99.7366	99.6206	99.1797	99.729	99.3056	99.3964	99.4024	96.6667	99.6988	99.9206		1	143	6	988	3	499	3	87	4	1324	1	1259	3	772	18	1811	3	1136	7	1838	21	2539	1	368
5155S11	5155	S11	Cassette	-0.091022	0.017343	-0.000533498	0.258195	0.42265	0.983436		100	99.9496	100	100	99.948	100	100	99.7976	99.8789	100	100	100		0	179	2	986	1	825	0	111	0	1181	0	1318	0	956	1	1982	0	1123	0	1615	1	1921	0	345
6307KIAA1958	6307	KIAA1958	Cassette	1.62601	1.35334	-2.71592	0.0336233	0.348506	0.0993658		96.4018	96.8712	96.8354	92.6433	93.5059	95.8115	98.5965	97.599	98.791	94.0217	95.0609	96.9381		4	281	37	1504	14	1144	11	173	73	1405	44	1393	48	1286	103	3189	55	1683	86	1083	138	1987	16	366
1901MAX	1901	MAX	Cassette	-4.46132	-8.0321	15.816	0.0927217	0.362944	0.13158		8.48153	7.72304	12.5793	22.8322	37.8624	15.5372	5.07812	4.65283	5.66893	10.8871	17.2616	23.9869		243	13	1332	65	832	50	221	27	1414	295	1388	438	669	62	1386	116	827	119	1237	366	1093	666	511	94
5978GNAS	5978	GNAS	Cassette	0.0164396	0.131399	-0.10286	0.636403	0.276661	0.367545		100	100	99.9144	100	99.9061	99.6997	100	99.9637	100	100	100	100		0	498	1	2754	0	1398	0	238	0	2342	0	1432	0	996	0	2257	1	1167	0	730	1	1064	1	332
1175C17orf49	1175	C17orf49	Cassette	0.259737	0.048484	0.32633	0.220224	0.610549	0.0325349		99.3663	99.6185	99.4413	99.7407	99.8579	99.8066	99.4819	99.7235	100	100	99.8103	99.7403		1	192	3	1082	0	1038	0	202	4	2105	6	2304	5	784	7	1828	6	1068	5	1923	4	2811	1	516
3185KRAS	3185	KRAS	Cassette	9.28035	9.23191	-1.02057	0.000513636	5.9059e-05	0.0700881		3.51931	2.65252	3.72787	2.63736	2.08422	2.1164	13.6808	11.8166	12.2434	11.8143	10.9178	11.8016		265	42	1500	201	1197	167	209	28	1485	182	1689	226	1124	41	3303	90	1033	40	1772	48	2302	49	370	8
5927IPO5	5927	IPO5	Cassette	-0.0467148	-0.111902	0	0.204324	0.207207	#DIV/0!		100	100	100	100	100	100	100	99.9138	99.9461	100	99.7908	99.8735		0	318	2	2318	1	1853	0	118	3	1431	2	1579	0	1399	0	3198	0	1457	0	847	0	1368	0	189
5739C14orf135	5739	C14orf135	Cassette	0.136554	0.0156212	0.178026	0.716441	0.943096	0.273083		0.163666	0.394997	0.532481	0.676133	0.374376	0.574713	0	0.412371	1.08844	0.909091	0.451467	0.311526		147	0	966	4	727	8	218	2	2205	10	2560	8	610	1	1513	6	934	5	1469	10	2395	9	519	3
5239PGAP2	5239	PGAP2	Alt3Prime	0.0172022	-0.0116807	-0.335631	0.954159	0.959061	0.34366		0.679348	1.23806	0.348189	0.287563	0.735294	0.235849	0.733496	0.90854	0.675169	0.694444	0.260643	0.268577		406	3	1636	15	1324	9	143	1	1148	3	1114	3	1462	10	2792	35	1431	5	1387	4	2025	15	423	1
6223CKLF	6223	CKLF	Cassette	2.92906	1.09265	2.15186	0.0525588	0.585265	0.297118		10.5209	11.1337	13.1742	14.2606	16.0995	10.9244	15.7205	13.2874	14.6081	12.844	15.6726	16.0457		193	36	881	135	719	123	190	28	1937	360	1690	323	876	103	1748	219	982	149	1461	243	1923	369	424	52
728TCERG1	728	TCERG1	Cassette	4.26384	2.10884	-8.28885	0.514528	0.699152	0.0629141		28.1077	26.9804	25.761	14.9951	17.9104	23.0769	41.0959	30.1258	22.4189	29.5082	16.5546	16.2462		129	90	1111	479	789	228	43	18	993	197	830	161	908	355	2157	797	1317	457	873	154	1045	228	130	39
3324LAS1L	3324	LAS1L	Cassette	-0.0129986	0.858048	-0.0739599	0.928673	0.301534	0.552658		0.130039	0.164636	0.38961	0.269542	0.192864	0	0	0.34965	0.295639	2.24719	0.253165	0.536193		353	0	1710	6	1349	4	87	2	788	2	742	4	1536	2	3032	5	1534	6	740	2	1035	2	266	0
1837LMO4	1837	LMO4	Cassette	0.492518	0.884199	0.515046	0.269091	0.146051	0.0585631		0.601956	0.480274	0.972763	1.01112	1.15016	1.43885	1.82648	0.90978	0.796284	1.31579	2.29709	2.63985		215	4	1307	12	1495	12	75	1	638	15	1549	42	1321	8	2901	14	1527	15	979	10	1547	18	274	4
5347ALKBH3	5347	ALKBH3	TwoMulx	-0.130432	0.113351	0.128771	0.250991	0.666098	0.262912		0.0927644	0.176367	0.328138	0.312695	0.457666	0.21322	0	0	0.205973	0	0.642202	0.681431		240	0	1075	0	969	2	129	0	1083	7	1166	8	1077	1	2264	4	1215	4	1594	5	2175	10	468	1
2119PPP2R5E	2119	PPP2R5E	Cassette	2.1602	2.19455	-1.30345	0.00307393	0.0440503	0.139082		96.7042	97.4191	96.8992	96.3731	96.1765	94.5626	99.4012	98.6653	99.4366	97.4619	97.8422	98.3917		2	332	26	1922	8	1412	5	192	35	1587	28	1713	41	1203	67	2529	40	1250	49	1302	78	1962	23	400
1631SNX1	1631	SNX1	MulSkip	0.919506	0.32165	-0.0599586	0.0985424	0.287609	0.880265		98.7718	97.9464	97.6577	97.8203	98.0648	98.3108	99.262	98.9691	98.9033	98.6842	97.972	98.5047		2	269	14	1344	11	992	3	225	29	1401	24	1581	12	965	46	2194	26	1084	33	1481	43	2179	10	582
2466CDC42	2466	CDC42	AltEnd	0.92686	0.230888	2.38744	0.385886	0.302487	0.00245291		96.7822	96.2852	97.0699	99.2749	99.1663	98.8584	96.5854	97.0343	99.2982	99.5146	99.0356	99.4422		7	198	32	1047	6	849	1	205	16	1643	11	1961	26	782	62	1607	31	1027	12	1643	18	2141	5	433
2310RUNX1	2310	RUNX1	AltEnd	-11.1232	-17.8406	8.1896	0.293705	0.10902	0.0200964		87.0945	86.7868	91.0725	96.6245	93.5925	99.3056	86.1538	84.0108	61.4194	88.0597	82.2193	65.7219		18	112	118	620	299	476	8	59	133	615	387	742	183	1235	440	2890	154	1571	32	916	89	1300	2	286
1235SFRS7	1235	SFRS7	Cassette	-0.18707	-0.398208	0.265146	0.752485	0.771414	0.816039		97.6174	97.5929	97.0807	98.2347	99.0826	95.7692	96.3351	97.3282	98.0665	95.8333	97.4612	98.5973		14	368	49	1785	25	1268	5	115	36	1382	24	1687	34	1393	68	2757	47	1563	17	946	13	1404	11	249
6888ITCH	6888	ITCH	Cassette	-0.100314	-0.606651	0.563084	0.619681	0.326932	0.355277		0.698487	0.409357	0.405268	0.45045	0.756348	1.99557	0.31348	0.708215	0.190476	0.364964	0.309598	0.707851		318	1	2103	15	1048	2	273	1	2254	7	1543	11	853	6	1703	7	983	4	1326	6	1837	14	442	9
3204BCOR	3204	BCOR	Cassette	-1.8763	-3.41722	2.0356	0.411157	0.0928488	0.218071		91.1429	90.3406	94.1376	94.2403	93.6317	93.8559	91.7012	91.6049	86.686	89.2562	92.7778	89.4422		20	221	102	1113	92	599	26	216	143	1837	159	1347	62	638	156	1459	69	1108	105	1718	148	2176	29	443
5205CLUAP1	5205	CLUAP1	Cassette	3.19199	1.78384	-0.428545	0.0300371	0.112991	0.482348		1.92308	1.54662	2.40124	0.990099	1.11842	2.47678	6.26398	5.24757	3.93535	4.69484	2.40055	2.84143		419	28	2239	124	1367	56	203	10	1423	35	1060	31	1020	20	2228	35	1260	31	1100	11	1503	17	315	8
5251NF2	5251	NF2	Alt5Prime	0	0	0	#DIV/0!	#DIV/0!	#DIV/0!		0	0	0	0	0	0	0	0	0	0	0	0		333	0	1432	0	1072	0	186	0	1690	0	1629	0	960	0	2183	0	1143	0	1270	0	1917	0	408	0
1415SR140	1415	SR140	Cassette	1.45527	-1.32239	-5.38972	0.616927	0.813177	0.100422		92.6654	92.5516	92.3306	87.6698	83.6764	90.0322	97.3747	95.3953	89.1432	90.3448	90.6812	76.3851		11	408	99	2051	166	1363	14	131	145	1411	260	841	112	1415	242	3007	129	1553	118	839	230	1179	31	280
3058VEGFA	3058	VEGFA	Cassette	2.31651	7.42862	-2.50704	0.323099	0.0343129	0.0508647		11.4583	9.35006	11.2977	9.07821	8.44794	7.05882	9.48276	15.0932	14.4796	18.0328	12.4509	16.3872		105	11	1457	259	756	128	50	11	1336	190	1097	215	510	66	1590	164	1162	148	651	65	1864	172	79	6
6504FGFR1OP	6504	FGFR1OP	Cassette	14.6647	19.2607	-5.66231	0.0205911	0.0206704	0.230166		78.7956	77.6658	84.9069	79.2453	76.5794	68.5567	95.8231	94.6875	94.8519	92.3529	95.2288	94.5818		17	390	119	2121	106	1953	13	157	73	1457	103	1798	250	929	576	2003	227	1277	176	672	304	994	61	133
2005TMEM188	2005	TMEM188	Cassette	0.152803	0.0318064	0.298469	0.300955	0.898509	0.296767		99.0654	99.3976	99.3933	99.4271	99.3246	100	99.5215	99.3513	99.442	99.4595	99.7549	99.6328		1	208	7	1072	5	891	1	184	4	1628	6	1628	8	848	11	1815	6	983	9	1562	15	2206	0	479
107FBXW11	107	FBXW11	Cassette	-0.00577638	-0.0357004	-0.21269	0.97184	0.665698	0.0353421		0.393082	0.221566	0.312012	0.0608643	0.0394011	0.188324	0.578035	0.210084	0.121212	0	0.181488	0		172	1	950	2	824	1	135	0	1100	2	992	0	1267	5	2702	6	1278	4	1642	1	2537	1	530	1
245KTN1	245	KTN1	Cassette	-0.140374	1.31855	-1.92258	0.348291	0.208461	0.120333		100	99.9175	99.8656	98.8565	98.6203	96.5385	100	99.6045	99.7575	100	99.0664	98.9045		0	173	6	1511	3	1234	0	124	17	1804	21	1896	0	981	2	2422	2	1486	11	951	27	1930	9	251
6834RABGAP1	6834	RABGAP1	Alt5Prime	0.0803213	-0.173719	0.201382	0.42265	0.38337	0.327648		0	0	0	0	0.0939408	0.510204	0	0.240964	0	0	0	0.0829876		114	0	828	2	810	0	89	0	1023	0	1204	1	697	0	2022	0	1349	0	1693	0	2127	2	390	2
2219DNMT1	2219	DNMT1	Cassette	0.770945	-1.71851	1.58626	0.0351662	0.32137	0.0584746		8.26211	8.38926	8.28144	9.27357	9.75813	10.6599	8.98876	8.85972	9.39716	5.68182	8.69761	10.1566		405	40	2222	216	1533	159	166	10	2026	193	1778	201	1288	116	2730	250	1473	133	587	60	1082	117	176	21
6010PFKFB3	6010	PFKFB3	Cassette	0.364376	0.145385	0.130595	0.174213	0.590103	0.656872		0.612245	0.180505	0	0.673401	0.511135	0	0.746269	0.568182	0.571429	0.775194	0.294118	0.551378		133	1	1225	7	522	3	128	1	2034	6	1984	11	487	3	1106	2	900	0	1180	8	2725	14	227	0
3579RAB2A	3579	RAB2A	Cassette	0	0	0	#DIV/0!	#DIV/0!	#DIV/0!		100	100	100	100	100	100	100	100	100	100	100	100		0	235	0	1084	0	1172	0	168	0	1262	0	1712	0	1174	0	2287	0	1042	0	1452	0	2144	0	536
3445IFNAR2	3445	IFNAR2	Cassette	0	0	0	#DIV/0!	#DIV/0!	#DIV/0!		100	100	100	100	100	100	100	100	100	100	100	100		0	125	0	748	0	727	0	161	0	1695	0	1966	0	658	0	1516	0	894	0	2075	0	2897	0	589
2114LSM5	2114	LSM5	AltStart	3.65143	12.2407	-22.1502	0.152533	0.0665123	1.01192e-05		72.0617	72.7838	70.8239	48.7822	50.2746	50.1618	78.9062	73.6882	74.0291	56.1983	61.7731	67.9693		54	202	346	969	321	915	53	68	401	648	418	887	290	748	657	1757	386	937	715	681	815	824	154	155
2683GOLGA2	2683	GOLGA2	Cassette	2.29995	2.70441	3.74439	0.50485	0.551731	0.234735		41.3214	35.9877	39.3471	39.0098	42.5028	46.3768	37.3391	39.9533	46.2637	44.8087	39.5629	51.6309		146	87	771	513	489	421	101	82	802	525	519	554	524	369	1254	705	706	458	813	520	1020	754	222	192
5821RBM14	5821	RBM14	Alt5Prime	-1.60985	-2.00443	0.393927	0.0376375	0.0574938	0.441635		97.6608	98.3172	98.3901	98.3122	97.973	99.2647	96.2801	95.9554	97.3031	97.5207	96.5643	95.4516		17	440	87	2064	50	1804	3	118	47	1321	71	1490	28	1169	47	2746	26	1589	12	699	21	1015	2	270
5266KIAA0807	5266	KIAA0807	Cassette	-1.49026	-1.87168	-1.28256	0.0345055	0.123341	0.0809365		99.4175	99.1218	99.4656	97.9412	97.4017	98.8142	97.8541	97.2739	98.406	94.697	96.4978	97.3473		5	228	41	1463	19	1173	7	125	56	1543	43	1578	6	1024	22	2483	8	1489	21	999	39	1462	3	250
2452ARFGAP2	2452	ARFGAP2	Cassette	0	0	0	#DIV/0!	#DIV/0!	#DIV/0!		100	100	100	100	100	100	100	100	100	100	100	100		0	280	0	1430	0	1046	0	178	0	1502	0	1509	0	1045	0	2338	0	1166	0	1474	0	2259	0	448
1705HMGN3	1705	HMGN3	Alt5Prime	8.37366	1.2231	2.68991	0.228498	0.885138	0.645338		42.7962	41.6625	41.2312	43.5428	36.4855	53.7313	58.9354	49.8856	41.9899	56.6434	45.4234	35.3621		108	155	657	654	688	498	62	81	638	531	839	459	536	401	1158	827	821	576	647	499	853	490	155	180
5531MDM2	5531	MDM2	Cassette	0.105184	-0.526712	0.0835024	0.176542	0.432588	0.254238		99.9166	99.9207	99.76	99.9127	99.9351	100	100	100	99.9128	98.3425	100	99.9251		0	268	0	1535	1	1146	3	178	0	1308	1	1334	1	1198	2	2519	3	1247	1	1144	1	1540	0	404
3153CYFIP2	3153	CYFIP2	Cassette	-0.0320804	-0.0666445	0.0304303	0.790953	0.433852	0.775665		0.530705	0.638723	0.387297	0.4947	0.684932	0.468384	0.507614	0.327869	0.625	0.510204	0.449775	0.488103		196	1	912	3	795	5	195	1	1328	6	1631	8	1312	7	2489	16	1286	5	1408	7	2320	16	425	2
5677AFTPH	5677	AFTPH	Cassette	-0.223065	0.148432	-0.289248	0.327536	0.583479	0.309193		0.412655	0.575816	0.662252	0	0.0964785	0.686499	0	0.584307	0.397219	0.502513	0.184049	0.541712		213	0	1191	7	1003	4	198	1	1627	3	1836	10	724	3	1554	9	900	6	1450	0	2071	2	434	3
81SETD2	81	SETD2	Cassette	13.2864	16.498	-0.23667	0.00969003	0.0440338	0.848281		15.1732	14.7727	11.828	13.7955	14.2582	13.0102	29.3578	23.198	29.0773	37.2414	25.1401	28.1764		154	64	927	280	661	271	91	54	1069	359	1091	428	710	127	1575	273	984	132	1231	197	1780	296	341	51
1617PITPNC1	1617	PITPNC1	Cassette	0.599994	0.760907	-0.836347	0.472345	0.493243	0.311584		96.5385	95.5159	95.3464	94.5049	96.1469	94.24	96.4706	95.2618	97.4684	96.1905	94.1571	96.8269		3	82	19	382	8	308	4	101	61	983	33	1007	36	1004	93	1981	45	922	96	1651	128	3194	36	589
3359PRKDC	3359	PRKDC	Cassette	0	-0.0261233	0	#DIV/0!	0.42265	#DIV/0!		100	100	100	100	100	100	100	100	100	100	100	99.9216		0	457	0	2351	0	1554	0	154	0	1454	1	1275	0	1626	0	3310	0	1620	0	702	0	979	0	205
2392JAKMIP2	2392	JAKMIP2	Cassette	-0.053725	0	-0.053725	0.225625	#DIV/0!	0.225625		0.107527	0.0536481	0	0	0	0	0	0	0	0	0	0		19	0	70	0	169	0	40	0	299	0	465	0	929	1	1863	1	1093	0	2532	0	2752	0	482	0
5108CCT4	5108	CCT4	Junc	#VALUE!	#VALUE!	#VALUE!	#VALUE!	#VALUE!	#VALUE!		#VALUE!	#VALUE!	#VALUE!	#VALUE!	#VALUE!	#VALUE!	#VALUE!	#VALUE!	#VALUE!	#VALUE!	#VALUE!	#VALUE!		295	NA	1737	NA	1359	NA	117	NA	1306	NA	1390	NA	1241	NA	2685	NA	1252	NA	1010	NA	1549	NA	257	NA
5166LCK	5166	LCK	Cassette	3.20848	0.00228533	13.8222	0.0702278	0.998926	0.000323937		80.7767	78.498	78.1818	91.4	94.4	93.1232	84.3575	81.4118	81.3127	95.5556	92.1739	91.2006		56	302	316	1384	205	892	8	172	108	1272	118	1223	198	832	544	1986	288	1032	86	914	84	1416	24	325
999AUP1	999	AUP1	Cassette	0	0	0	#DIV/0!	#DIV/0!	#DIV/0!		100	100	100	100	100	100	100	100	100	100	100	100		0	220	0	1189	0	998	0	202	0	1610	0	2016	0	983	0	2042	0	948	0	1405	0	2156	0	466
652ERBB2IP	652	ERBB2IP	Cassette	29.0629	16.5424	-20.5407	0.0587892	0.0695583	0.00535758		41.5006	43.0025	37.511	19.6306	20.2559	20.5056	78.9831	75.8929	54.3269	40.9756	41.6101	27.4336		62	233	567	1785	570	678	121	84	1204	858	1066	403	499	354	1120	845	708	425	1175	287	1496	380	283	73
1564GTF2I	1564	GTF2I	Cassette	2.59146	1.56325	-0.438031	0.107559	0.0984502	0.215623		1.9544	1.99805	1.38528	0.935829	1.70213	1.38568	6.27803	3.34572	3.48837	4.05405	2.3005	2.35883		209	14	1300	45	1162	42	142	6	1359	32	1366	33	903	18	2011	41	1139	16	1482	14	2079	36	427	6
1717RAB4A	1717	RAB4A	Alt3Prime	1.56899	1.12863	0.409791	0.0390863	0.147828	0.544925		96.9518	97.3722	96.1468	98.0545	97.3132	96.3325	98.0916	97.9499	99.1363	98.1818	98.4868	98.4175		5	257	27	1290	9	1033	3	162	24	1562	21	1306	31	986	55	2038	42	1048	30	1512	64	2318	15	394
5664STARD3NL	5664	STARD3NL	Cassette	9.73321	7.72727	-3.24202	0.0082196	0.0587476	0.247522		24.514	27.8828	24.1007	22.458	18.738	25.5754	36.9458	36.5248	32.2266	32.5203	31.7766	25.6564		128	75	716	412	694	330	83	40	745	347	991	342	699	227	1526	590	844	268	877	254	1275	294	291	100
5756C9orf85	5756	C9orf85	Cassette	0.834342	1.7067	0.326452	0.250699	0.0125439	0.135674		0.31348	0.0814332	0.233645	0.326797	0.809419	0.471698	0	1.63265	1.49893	2.17391	2.75862	1.79547		82	0	482	8	460	7	90	2	1128	32	1258	23	636	2	1227	1	854	2	2135	7	2696	22	422	2
1534GTF2I	1534	GTF2I	Cassette	0.329849	0.924961	-0.481959	0.546283	0.0280437	0.110716		1.09529	1.56632	1.21422	0.869565	1.0942	0.4662	0.947867	2.47562	1.4419	1.38889	2.08934	1.72662		209	2	1300	33	1162	17	142	2	1359	29	1366	24	903	10	2011	32	1139	14	1482	13	2079	23	427	2
3210MTA3	3210	MTA3	Cassette	-0.104514	-0.543896	0.0397064	0.821302	0.537549	0.917454		99.7616	99.8503	98.9843	99.5077	99.2076	100	98.7603	99.7633	99.759	97.5806	99.8095	99.6935		3	239	4	1686	4	1656	3	121	3	1572	4	1301	2	837	3	2001	11	1072	7	1415	15	1878	0	360
2110PCM1	2110	PCM1	Cassette	1.44306	0.401037	0.579794	0.00138861	0.0245546	0.00201542		98.0519	98.0272	97.8995	98.5185	98.5068	98.6928	99.2883	99.632	99.3876	99.0099	99.1046	98.8067		2	279	8	2166	10	1623	2	200	16	1771	25	2070	15	755	42	2087	23	1072	18	1197	33	2177	4	302
6351GPHN	6351	GPHN	TwoMulx	0.0267091	0.0423141	-0.0361925	0.759799	0.778467	0.761794		99.8086	99.8266	99.8503	99.6785	99.6985	100	100	99.8221	99.7436	100	99.6727	99.8312		0	152	2	1122	2	778	0	80	4	1218	2	1183	2	1043	4	2303	2	1334	4	1240	6	1984	0	268
5619STX17	5619	STX17	Cassette	1.86161	0.808385	-0.289125	0.0349333	0.12043	0.492061		2.64256	1.90904	2.78884	2.6956	1.90394	1.87354	3.90625	5.22307	3.79597	3.16456	3.37146	2.3622		123	5	871	48	811	32	153	5	1605	56	1612	39	700	19	1747	34	976	28	1480	41	2267	44	419	8
544THYN1	544	THYN1	Cassette	1.75065	-0.229115	1.98439	0.139614	0.742844	0.00401518		95.1932	94.8507	94.3441	96.6047	96.5213	97.2152	97.7636	96.7445	95.1318	96.4706	95.5771	97.6062		7	306	46	1367	48	938	6	164	64	1383	31	1264	51	1010	119	2192	72	1201	42	1195	67	1859	11	384
6194LARP4	6194	LARP4	Cassette	-0.039383	-0.577381	-0.378641	0.924316	0.636074	0.102748		98.7472	98.8149	98.3526	98.0926	98.2861	98.4	98.9305	97.9008	98.9653	95.614	98.9576	98.4749		2	185	33	1539	14	1339	5	109	15	1424	21	1356	11	867	26	2168	20	1194	21	1080	26	1491	4	246
2230OPA1	2230	OPA1	Cassette	33.6132	42.0019	-18.5458	0.0063367	0.0083749	0.0225472		54.3094	55.4509	45.1639	31.4894	33.084	34.7134	84.7134	86.9264	84.1239	83.6207	69.14	72.5318		24	133	151	1004	164	869	19	97	366	820	345	911	440	523	993	1236	686	565	805	370	1163	575	205	109
6771CUX1	6771	CUX1	Cassette	0.720902	0.570945	0.355668	0.253762	0.500564	0.22946		97.6342	97.7591	97.7073	97.9151	97.7843	98.4683	99.3151	97.8233	98.125	100	97.8082	98.0723		1	145	17	764	12	628	0	53	16	714	16	814	26	1073	56	2443	34	1449	27	1268	45	1986	7	450
6472PPM1A	6472	PPM1A	Cassette	3.24308	0.896477	-0.312926	0.139595	0.0217597	0.153051		0.55991	0.556586	0.663717	0.4662	0.375235	0	6.29371	3.61318	1.60256	1.20482	1.48791	0.838135		134	9	907	34	921	15	82	1	1589	24	1893	16	888	5	2144	12	1347	9	1281	6	2124	8	321	0
1575SMN2	1575	SMN2	Cassette	-0.492063	0.916054	0.561786	0.526173	0.255788	0.0979386		95.8333	96.0145	96.3866	96.9274	96.7377	96.2547	94.7115	96.8333	95.2133	98.5612	97.5831	96.5237		11	197	38	1162	46	915	2	137	32	1292	47	1305	35	805	77	1855	43	1147	33	1041	49	1453	10	257
6557CAND1	6557	CAND1	Alt5Prime	-0.468538	-0.032197	0.281476	0.328476	0.924655	0.51942		99.511	99.6188	98.526	99.8183	99.2788	99.403	98.4791	98.5887	99.1823	100	99.2832	99.1204		4	259	21	1467	10	1213	0	163	10	1385	13	1465	6	1221	10	2613	19	1270	2	1099	12	1652	2	333
1670NCK2	1670	NCK2	Cassette	0.690876	0.54352	0.231637	0.38908	0.408051	0.737976		96.8822	98.8865	97.7429	98.1468	98.4096	97.6501	97.7401	98.8017	99.0424	97.5904	99.1597	99.0871		4	173	11	907	7	724	4	162	12	1416	13	1411	27	839	21	1865	23	996	25	1324	33	2042	9	374
3056MYEF2	3056	MYEF2	Cassette	-6.15663	-9.01201	3.27727	0.00850533	0.0157216	0.050368		95.4945	92.3318	94.2184	97.0993	96.5709	98.2063	89.4737	87.6751	86.4261	90.099	89.243	85.4985		14	119	88	626	79	503	10	91	81	672	144	849	41	869	171	2059	81	1320	40	1339	80	2253	8	438
1074BCLAF1	1074	BCLAF1	Cassette	-0.662097	-4.17274	5.38652	0.158442	0.361076	0.26853		1.37237	2.22635	1.61177	6.00601	13.7615	1.60256	0.626959	1.60183	0.995406	2.12766	3.65965	3.06452		317	2	1720	28	1293	13	184	4	1053	40	1202	38	1078	15	2108	48	1404	23	626	40	658	105	307	5
6387NUMA1	6387	NUMA1	Cassette	-0.681218	0.151382	0.557221	0.359087	0.74561	0.473147		97.3865	97.2749	99.041	97.8022	98.396	99.1758	97.2	97.6242	96.8345	98.6486	98.7936	98.3859		7	243	33	1356	22	673	3	219	28	2293	22	1341	19	708	46	1642	11	1136	28	1246	29	1779	3	361
1465LETMD1	1465	LETMD1	Cassette	-0.422871	-0.816327	-0.921353	0.710258	0.571707	0.296928		95.2442	96.4467	94.1799	94.5491	93.771	94.7867	93.9815	94.0984	96.5224	91.4474	93.5941	95.6163		13	203	90	1435	49	1360	13	139	113	1651	85	1854	37	741	63	1710	55	890	55	954	130	1957	11	200
3188USP47	3188	USP47	Cassette	22.8463	22.6797	-2.88221	0.0678179	0.0324791	0.127785		13.3869	12.2927	12.7155	8.9582	8.51351	12.2768	45.0777	38.1413	23.7151	39.8907	33.868	24.0289		106	87	832	513	846	263	110	73	1072	549	1369	433	647	100	1534	215	810	118	1372	135	2031	189	393	55
5860KLC1	5860	KLC1	Cassette	3.20476	14.2171	-15.7993	0.0688402	0.0285756	0.0264691		94.4936	92.7212	91.0601	75.4575	72.5626	82.8571	96.5092	97.006	94.374	95.1351	92.9373	85.4561		17	470	75	2430	71	1191	9	176	107	1408	169	993	56	961	153	1949	113	1151	228	701	318	841	42	203
5320ddb2	5320	ddb2	Cassette	-0.441308	1.59405	-1.19006	0.657952	0.227405	0.33012		97.7679	98.3743	97.764	97.1698	98.1661	95	95.8678	98.0668	98.6476	98.6842	98.0684	98.3655		10	232	33	1674	18	1313	1	75	26	1320	22	1324	25	1095	45	2723	36	1574	15	515	17	910	7	133
6450PBRM1	6450	PBRM1	Alt3Prime	-0.457416	-0.119761	0.304171	0.586668	0.798359	0.537062		98.6775	98.5533	98.1028	98.0447	98.7862	99.4152	96.6387	99.0145	98.3083	98.6395	98.3683	98.8791		8	230	15	1507	18	1046	2	145	21	1266	14	1235	13	970	32	2180	24	1241	21	1053	18	1465	2	340
5678ADAM9	5678	ADAM9	Cassette	-0.077025	-0.182745	-0.126933	0.609955	0.539791	0.574502		100	99.9001	99.7794	99.3976	99.9011	100	100	99.5906	99.8578	99.2481	99.5652	99.9371		0	280	8	1946	3	2107	1	132	5	1145	1	1589	0	1216	3	2999	3	1357	3	495	1	1010	0	135
5728UBR2	5728	UBR2	TwoMulx	0.870408	2.93749	-4.92104	0.354146	0.0880284	0.0209022		92.9867	90.9135	91.2077	86.9665	88.4425	84.9359	92.8571	93.2831	91.5789	89.2857	89.414	90.4576		17	221	98	1361	104	1131	15	125	168	1419	171	1621	58	769	187	1871	91	944	171	1141	233	1783	47	265
6866LIN52	6866	LIN52	Cassette	3.31785	1.82777	1.23805	0.000319734	0.116224	0.223514		96.2283	96.0055	96.5487	97.9787	96.0854	98.4326	99.169	99.7396	99.8276	99.4318	98.9145	99.6337		3	358	5	1915	3	1737	1	175	16	1458	6	1632	37	944	87	2091	40	1119	19	921	55	1350	5	314
5446C11orf30	5446	C11orf30	Cassette	-0.0234544	-0.691955	-0.212144	0.937	0.0495717	0.163426		99.7473	99.8356	99.5046	99.4647	99.4802	99.5062	100	99.1788	99.8383	98.9529	98.9532	98.469		0	303	13	1570	2	1235	2	189	15	1418	22	1415	3	1184	4	2429	7	1406	5	929	8	1531	2	403
1985HMGXB4	1985	HMGXB4	Cassette	0.911324	-1.07153	-1.92621	0.470637	0.240428	0.0971573		9.30481	9.32077	9.54142	8.40108	6.19912	7.78816	8.39416	10.5665	11.9403	6.04027	6.14152	6.99199		251	23	1405	166	885	120	140	9	1406	92	1277	96	848	87	1829	188	1223	129	1014	93	1498	99	296	25
5514BUB3	5514	BUB3	Alt3Prime	-0.85241	-1.25362	1.20649	0.194648	0.164428	0.102003		96.0373	97.5954	96.6475	98.1188	98.1781	97.6027	95.4128	96.1285	96.1816	97.9167	96.092	96.1302		10	208	47	1167	37	932	2	94	51	1254	63	1565	34	824	46	1867	35	1009	19	991	27	1455	7	285
5949BUB3	5949	BUB3	Alt3Prime	-0.85241	-1.25362	1.20649	0.194648	0.164428	0.102003		96.0373	97.5954	96.6475	98.1188	98.1781	97.6027	95.4128	96.1285	96.1816	97.9167	96.092	96.1302		10	208	47	1167	37	932	2	94	51	1254	63	1565	34	824	46	1867	35	1009	19	991	27	1455	7	285
2543GIPC1	2543	GIPC1	Cassette	2.70772	1.48509	0.731194	0.0102691	0.413328	0.582153		95.8694	94.8529	95.5703	95.4259	94.7191	98.3412	99.0291	97.6471	97.7396	100	96.7963	96.1451		3	306	28	1162	25	1081	0	204	42	1269	51	1272	43	998	98	1806	40	863	58	1210	94	1686	7	415
5181SFI1	5181	SFI1	Cassette	7.93228	4.54934	8.4344	0.0254338	0.352752	0.147884		20.1872	21.2996	21.8118	27.8037	24.1738	36.6242	26.5625	31.761	28.7719	37.1429	34.3341	30.7729		141	51	868	404	812	328	110	65	1203	629	1460	649	597	151	1526	413	889	248	927	357	1675	534	199	115
3383EHBP1	3383	EHBP1	Cassette	-0.0221631	0	-0.0221631	0.42265	#DIV/0!	0.42265		0	0	0.0664894	0	0	0	0	0	0	0	0	0		255	0	1558	0	1215	0	113	0	1148	0	1136	0	1174	0	2756	0	1503	1	1097	0	1427	0	254	0
1835ERC1	1835	ERC1	Cassette	-6.68035	-1.77981	5.5058	0.126182	0.349625	0.0533402		83.8196	86.3842	89.3414	92.6018	93.3422	90.1186	78.4211	75.8218	85.2614	87.6106	91.0714	92.0411		41	149	331	1038	172	995	14	99	135	1377	147	1700	122	632	241	1529	123	1031	89	1114	100	1402	25	228
117MMS19	117	MMS19	Cassette	0.145435	0.0310656	0.088899	0.0143114	0.782188	0.339196		99.8084	99.7744	99.8265	99.9192	99.7568	100	100	99.9297	99.916	100	99.7692	100		0	218	1	1421	1	1189	0	112	3	1297	0	1368	2	1042	5	2211	2	1151	1	1237	5	2051	0	336
6844EED	6844	EED	Cassette	-0.0587408	0.704461	0.0635274	0.811098	0.42296	0.696742		0.104712	0.319052	0.58873	0.353774	0.444444	0.404858	0	0.619195	0.217077	2.5	0.588668	0.22779		268	0	1605	10	1379	3	156	4	1351	8	1752	4	954	1	2187	7	1182	7	845	3	1344	6	246	1
1045CDK5RAP2	1045	CDK5RAP2	Cassette	35.3549	15.5212	-2.65327	0.0106317	0.296195	0.795832		41.7266	41.0092	40.346	34.7656	24.9216	55.4348	83.815	73.9313	71.4002	72	48.4472	41.2384		28	145	311	882	288	719	21	54	581	546	949	666	567	406	1473	1024	862	583	501	267	958	318	82	102
2252FGFR1	2252	FGFR1	Cassette	0.397002	-0.522296	1.43311	0.574262	0.514019	0.00761653		0	0	0.56338	1.35135	2.04292	1.46843	0	0	1.75439	0	1.03734	2.25847		33	0	126	0	56	1	77	0	954	10	779	18	208	0	473	0	353	2	2555	35	4747	99	671	10
5841FGFR1	5841	FGFR1	TwoMulx	0.397002	-0.522296	1.43311	0.574262	0.514019	0.00761653		0	0	0.56338	1.35135	2.04292	1.46843	0	0	1.75439	0	1.03734	2.25847		33	0	126	0	56	1	77	0	954	10	779	18	208	0	473	0	353	2	2555	35	4747	99	671	10
6084HSD17B4	6084	HSD17B4	Cassette	-0.142031	1.122	0.111327	0.130044	0.456045	0.729167		0.518135	0.397878	0.509338	0.234467	0.3885	1.13636	0.446429	0.311284	0.241546	4.13223	0.701754	0.291333		223	1	1281	4	1239	3	116	5	1132	8	1369	4	960	5	2253	9	1172	6	851	2	1282	5	261	3
5284NACA	5284	NACA	Alt3Prime	0.15015	0	0	0.42265	#DIV/0!	#DIV/0!		0	0	0	0	0	0	0.45045	0	0	0	0	0		221	1	1309	0	1252	0	109	0	1108	0	1142	0	992	0	2200	0	1226	0	1103	0	1605	0	251	0
5658USP9Y	5658	USP9Y	Cassette	1.36028	-1.25806	-1.55667	0.530872	0.468103	0.144032		6.38298	7.06196	4.74183	4.12371	4.64191	4.75113	4.37956	10.475	7.41301	0.746269	5.64061	3.3557		131	6	735	86	612	49	133	1	1171	70	1152	40	572	39	1395	106	904	45	1395	60	2157	105	421	21
6568ZNF146	6568	ZNF146	Cassette	3.74711	3.32195	0.780566	0.00614097	0.0309273	0.0616873		87.3077	87.6271	87.7033	87.9529	88.2597	88.7671	90.5797	91.4078	91.8919	92.0455	92.61	90.2902		26	250	130	1383	90	1020	14	162	126	1579	174	1618	99	681	219	1551	121	863	133	971	226	1699	41	324
1015CASP3	1015	CASP3	Cassette	7.62552	3.99523	6.63634	0.261375	0.190308	0.0307407		27.4476	28.972	23.6879	31.3503	33.8836	34.7826	44.0945	31.0847	27.8049	41.2162	36.8217	33.9642		71	56	521	235	444	171	87	61	978	570	1256	646	415	157	912	372	538	167	1027	469	1602	821	255	136
3025BRD8	3025	BRD8	Cassette	-0.358439	4.90829	-27.3976	0.91123	0.17426	0.00424015		80.4031	81.6798	73.4331	49.2537	51.8195	52.25	75.5034	80.7487	78.1887	58.6592	58.2862	51.1027		73	225	324	1359	289	1036	74	105	516	721	776	811	175	718	373	1663	284	785	442	429	662	712	191	209
3037NUP88	3037	NUP88	Cassette	-0.246952	-0.500361	0.279119	0.268328	0.542012	0.164531		98.8397	98.8976	99.0566	98.9567	99.2542	99.4203	98.4314	98.6301	98.9915	97.351	99.5014	99.2777		4	251	23	1656	13	1276	4	147	7	1397	9	1237	11	937	24	2153	10	1050	13	1233	11	1464	2	343
1002CPNE1	1002	CPNE1	Cassette	0.700402	2.14809	0.660607	0.698449	0.238631	0.748843		89.9441	91.5117	95.189	91.1975	92.4458	94.9833	92.6984	92.5755	93.4721	96.5517	92.9351	95.584		23	292	145	1808	69	988	6	168	110	1447	62	1342	90	805	178	1919	56	1108	86	891	122	1493	15	284
2926MYH10	2926	MYH10	Cassette	0.0370356	0.0823691	-0.0401254	0.747873	0.66303	0.763406		0.178412	0.150546	0.140154	0	0.348736	0	0	0.244648	0.33557	0	0.149813	0.44603		286	0	1631	4	1188	4	115	0	1333	2	1116	5	1119	2	2653	4	1425	2	664	0	1143	4	177	0
5950KLC1	5950	KLC1	Alt5Prime	0.523487	-2.73884	0.99986	0.532747	0.0659284	0.326977		94.4008	95.633	95.2026	95.5041	95.1357	97.5962	96.9072	94.8478	95.0519	93.1217	93.3068	93.591		15	470	132	2430	62	1191	13	176	101	1408	68	993	57	961	89	1949	58	1151	33	701	43	841	5	203
1519PDCD4	1519	PDCD4	Cassette	0.0964457	-0.00829298	0.952705	0.87908	0.98957	0.0559846		0.377834	1.14943	1.21043	1.70184	2.32328	1.57068	0	1.31363	1.7134	2.5	2.26866	0.802265		131	0	1202	16	1262	22	156	4	1637	38	2102	17	791	3	1806	21	1061	13	1444	25	1976	47	376	6
6105TAL1	6105	TAL1	Cassette	-0.0256968	0.566696	0.397755	0.946543	0.118283	0.247053		0.201207	0.902527	0.31746	0.823306	0.556586	1.23457	0	0.978474	0.365631	1.77515	1.06302	1.47638		141	0	506	5	545	2	166	3	1303	14	2002	30	496	1	1098	10	628	2	1566	13	2144	12	560	7
5536TSNAX-DISC1	5536	TSNAX-DISC1	Cassette	-0.267255	-0.0220875	0.0308185	0.654646	0.93968	0.907136		99.6933	99.6328	99.6132	100	99.8069	99.2248	98.3607	99.7768	100	99.435	99.6234	99.907		1	60	1	447	0	459	1	176	8	2116	2	2149	1	325	3	814	2	515	0	1527	4	2067	3	384
1649GIPC1	1649	GIPC1	Cassette	-2.26572	-2.57675	1.08481	0.518421	0.362706	0.711522		75.6757	77.6991	83.7356	81.5282	80.8004	78.0362	73.8916	75.5913	80.8303	73.6434	77.9438	81.0474		53	150	258	799	157	662	34	95	251	887	228	975	180	560	378	1317	155	798	249	1099	355	1494	85	302
6892CABIN1	6892	CABIN1	Alt5Prime	0.0744929	0.590705	-0.518545	0.385343	0.186032	0.122007		99.359	99.2323	99.4334	98.5989	99.24	98.6301	99.5098	99.3913	99.3471	100	99.1897	99.0515		1	203	7	1143	6	913	0	138	12	1469	14	1462	6	930	15	1939	6	1053	16	1126	12	1567	4	288
3344MARK3	3344	MARK3	MulSkip	2.05424	0.300892	-0.318444	0.136043	0.21202	0.0034195		0.332226	0.394144	0.334448	0	0.105485	0	3.6036	2.849	0.770925	0	0.520059	0.488103		214	8	1023	30	901	7	154	0	1339	7	1631	8	900	3	1769	7	894	3	1150	0	1894	2	345	0
5815Pex14	5815	Pex14	Cassette	1.1852	0.706511	0.454176	0.0288697	0.109412	0.083838		98.5075	98.1865	98.5468	98.9278	98.5737	99.1018	100	99.1189	99.6774	100	99.6716	99.0512		0	70	4	450	1	309	0	51	2	607	5	522	13	858	35	1895	16	1085	15	1384	27	1866	3	331
2329PTBLP	2329	PTBLP	Cassette	-3.67476	0.392638	-23.8939	0.386059	0.800522	0.00317784		29.7894	29.9672	24	3.75147	2.9799	5.34351	23.1618	30.1279	19.4426	5.96026	5.34407	1.94846		209	63	1366	589	1214	293	142	9	1293	73	1560	31	700	297	1706	730	1045	330	821	32	1400	43	248	14
5099PRKAR1A	5099	PRKAR1A	Junc	#VALUE!	#VALUE!	#VALUE!	#VALUE!	#VALUE!	#VALUE!		#VALUE!	#VALUE!	#VALUE!	#VALUE!	#VALUE!	#VALUE!	#VALUE!	#VALUE!	#VALUE!	#VALUE!	#VALUE!	#VALUE!		140	NA	817	NA	670	NA	152	NA	1619	NA	1791	NA	454	NA	1086	NA	592	NA	1354	NA	1924	NA	379	NA
2865WDR67	2865	WDR67	Cassette	0.322589	-0.63725	0.542684	0.716103	0.179065	0.366665		98.3278	98.2659	99.6008	99.2113	98.8021	99.8092	100	99.4505	97.7117	98.3146	99.1487	98.4474		0	68	3	543	10	427	3	175	17	1980	22	1395	5	294	15	850	2	499	19	2390	42	3464	1	523
5715RNF216L	5715	RNF216L	Alt3Prime	1.23687	3.02933	-1.18823	0.335238	0.187984	0.53244		93.4579	91.9177	93.2783	93.241	93.2768	88.5714	92.9688	96.0309	93.3649	94.0476	96.6085	93.5211		9	119	36	871	42	591	5	79	35	997	69	996	42	600	110	1251	57	791	83	1145	111	1540	28	217
6853MSH6	6853	MSH6	Cassette	-0.307164	-0.0582072	0	0.24578	0.42265	#DIV/0!		100	100	100	100	100	100	99.3174	99.8411	99.92	100	99.8254	100		2	291	3	1885	1	1249	0	84	3	1715	0	1539	0	1098	0	2547	0	1542	0	451	0	716	0	96
3218SFRS15	3218	SFRS15	Alt3Prime	0.52509	2.15356	-2.22748	0.751545	0.285005	0.182703		79.2179	83.018	81.2281	78.6484	80.4261	77.707	80	83.728	81.3112	80.6723	83.7993	78.7706		43	172	213	1096	191	831	23	96	197	1019	297	1102	186	709	359	1755	214	926	218	803	294	1208	70	244
5429TBC1D22A	5429	TBC1D22A	TwoMulx	0.111746	0.225415	0	0.185141	0.305403	#DIV/0!		0	0	0	0	0	0	0	0.156986	0.178253	0	0.129199	0.547046		120	0	636	1	560	1	84	0	773	1	909	5	1007	0	2056	0	1007	0	1275	0	1820	0	447	0
6032GCC2	6032	GCC2	Cassette	-1.18749	0.0558774	1.1691	0.441704	0.948224	0.19398		96.4346	94.8248	94.3809	96.1404	96.8116	96.1957	96.063	94.076	91.9388	97.8261	96.211	95.2781		5	122	67	1064	79	901	4	180	79	2006	118	2381	21	568	96	1759	54	907	44	1096	88	2672	14	354
388BNIP2	388	BNIP2	Cassette	-0.368549	0.346719	-1.84985	0.480745	0.184434	0.0156443		3.60111	3.22024	4.3	2.13858	1.68394	1.74927	3.97351	3.28889	2.7533	1.93548	2.49643	2.18003		145	6	1088	37	883	25	152	3	1367	35	1391	31	696	26	1683	56	957	43	1144	25	1518	26	337	6
2424LRRFIP2	2424	LRRFIP2	Cassette	13.028	15.9872	1.7576	6.77657e-06	0.0172946	0.158129		2.06813	2.11742	1.21655	2.97767	2.50241	5.19481	15.1832	14.2191	15.0838	24.3902	15.6367	18.6096		162	29	1104	183	1064	189	62	20	901	167	1159	265	805	17	2034	44	1218	15	782	24	1013	26	146	8
377ECT2	377	ECT2	Cassette	8.11964	5.14773	17.8246	0.13783	0.213606	0.0215131		14.4524	14.0123	15.9401	37.833	27.9026	32.1429	29.6804	18.5317	20.5517	38.1818	38.1762	36.9637		154	65	1376	313	1152	298	34	21	800	494	955	560	953	161	2381	388	1292	245	350	213	770	298	95	45
1110NPTN	1110	NPTN	Cassette	0	0	0	#DIV/0!	#DIV/0!	#DIV/0!		100	100	100	100	100	100	100	100	100	100	100	100		0	205	0	960	0	796	0	193	0	1371	0	1452	0	679	0	1380	0	752	0	1449	0	1930	0	472
3157ARPP-21	3157	ARPP-21	Cassette	0.0182227	-2.11742	-3.42742	0.982976	0.505829	0.270162		97.6143	96.1406	97.6471	93.5252	89.8417	97.7528	98.4043	96.594	96.4583	94.4444	91.9325	88.3905		3	185	50	1418	51	1389	3	51	43	490	88	670	36	1473	134	3338	50	2075	36	520	77	681	2	87
5245ACAD9	5245	ACAD9	Cassette	0.0415966	-0.0921379	0.147051	0.738014	0.225784	0.249644		100	99.8741	99.6848	100	100	100	100	99.7613	99.9223	100	99.8155	99.9081		0	269	4	1672	1	1286	0	130	2	1082	1	1087	0	1032	3	2379	4	1265	0	827	0	1125	0	207
1011GAPVD1	1011	GAPVD1	Cassette	-0.494003	-1.30476	0.179317	0.212796	0.247141	0.496607		99.1049	98.6698	98.7255	98.9583	99.3728	98.7069	98.4211	97.8206	98.7764	96.0784	98.5035	98.5418		3	187	26	1167	11	888	4	98	17	1119	19	1284	7	775	23	1706	13	1007	11	1045	9	1426	3	229
105SFRS5	105	SFRS5	AltStart	-0.0206427	0.147466	-0.224382	0.966633	0.738762	0.562298		99.6279	99.6796	98.748	99.4175	99.1414	98.8235	100	99.1813	98.8124	100	98.8962	98.9286		0	173	7	848	10	832	0	57	10	896	12	1108	4	1071	8	2489	16	1262	6	1024	17	1963	3	252
273IKBKG	273	IKBKG	AltStart	0	0	0	#DIV/0!	#DIV/0!	#DIV/0!		100	100	100	100	100	100	100	100	100	100	100	100		0	154	0	696	0	688	0	116	0	1128	0	1298	0	609	0	1468	0	873	0	1207	0	1688	0	403
61DYNLL1	61	DYNLL1	AltStart	-0.193238	-0.438765	0.292005	0.151011	0.236424	0.387601		0.411523	0.135962	0.254453	0.37037	0.224551	1.08303	0	0	0.222222	0	0.172265	0.189394		221	0	1176	0	898	2	131	0	1159	2	1054	2	726	3	1469	2	784	2	1076	4	1333	3	274	3
6089LRRC28	6089	LRRC28	Cassette	2.6195	4.25143	-5.88852	0.00463928	0.042529	0.0156881		95.7035	96.4107	95.2534	88.058	90.5242	91.1197	98.9726	97.9224	98.331	92	94.9713	95.4849		3	289	38	1791	12	707	6	69	35	661	27	571	51	1136	93	2498	74	1485	107	789	141	1347	23	236
1497BNIP2	1497	BNIP2	Cassette	-0.0489132	0.0645244	-0.0183882	0.209712	0.417323	0.67469		0	0.0543183	0.0924214	0.0915751	0	0	0	0	0	0	0.20979	0.075358		160	0	1244	0	957	0	133	0	1427	3	1326	1	797	0	1840	1	1081	1	1091	1	1637	0	359	0
5869C14orf179	5869	C14orf179	Cassette	2.03064	0.532961	0.138458	0.0867582	0.445532	0.501065		0.434153	0.266134	0.600962	0.848896	0.307503	0.560224	3.76344	1.69173	1.93798	0	1.4881	1.82741		179	7	1046	18	759	15	133	0	993	15	967	18	688	3	1499	4	827	5	1168	10	1621	5	355	2
6395EIF4H	6395	EIF4H	Cassette	0.750471	1.23593	-0.783421	0.0245934	0.0342315	0.10623		99.4792	98.9843	99.1051	98.7654	98.6507	97.8022	100	99.82	100	99.2537	99.8951	99.7773		0	211	2	1109	0	786	1	133	1	952	2	896	4	764	20	1949	8	886	11	880	18	1316	6	267
1720ATP1B3	1720	ATP1B3	Cassette	2.19823	1.07825	-0.117648	0.0473793	0.0799376	0.419893		0.0881834	0.349803	0.230415	0	0.315457	0	3.25203	2.52193	1.48912	1.48148	1.58014	0.488599		238	8	889	23	860	13	133	2	872	14	1222	6	1133	1	2279	8	1299	3	837	0	1264	4	305	0
6784STAG2	6784	STAG2	Cassette	0.170923	-0.144298	0.198168	0.609185	0.691477	0.615007		0	0.0825764	0.677507	0.35791	0	0.996678	0	0.754717	0.518135	0	0.507614	0.414079		79	0	789	6	576	3	82	0	1568	8	1924	8	494	0	1210	1	733	5	1392	5	2084	0	298	3
6229AKT2	6229	AKT2	Cassette	0.0439301	-0.0757303	0.156688	0.822841	0.658015	0.364374		99.6516	99.8883	99.503	99.6432	99.8697	100	99.5098	100	99.6648	100	99.6296	99.6561		1	203	0	1042	3	892	0	129	4	1076	4	1159	3	858	2	1788	5	1001	4	1117	2	1533	0	338
93CEP57	93	CEP57	Cassette	5.23477	-0.0492915	1.7144	0.261356	0.985303	0.513891		8.92608	6.16761	7.08924	9.62963	5.19651	12.5	19.3878	10	8.49948	11.2903	9.04799	6.83995		79	19	909	101	872	81	55	7	1156	115	2043	150	653	64	1993	131	1114	85	854	91	2171	119	175	25
5782SLC25A14	5782	SLC25A14	Cassette	0.345337	-0.0817619	0.144867	0.578771	0.899972	0.829996		0.738007	1.07784	2.3622	1.74081	2.08855	0.78329	1.22951	2.00191	1.98265	1.46341	2.26293	0.641026		241	3	1028	21	791	16	202	3	907	21	930	6	807	6	1652	18	868	21	1016	18	1172	25	380	3
6405C10orf104	6405	C10orf104	Cassette	-1.83554	-3.11765	0.129624	0.393446	0.168726	0.942692		13.7008	15.873	11.6022	16.1692	12.5202	12.8755	14.7619	9.95475	10.9527	13.4921	8.69955	10.0203		179	31	1194	132	1187	146	109	17	1018	97	1329	148	548	87	1113	210	800	105	674	130	1083	155	203	30
2082SYNJ2	2082	SYNJ2	Cassette	0.603025	0.0247935	0.42942	0.0320798	0.921311	0.135057		99.3039	99.0217	99.4565	99.7043	99.3662	100	100	99.5913	100	100	99.6381	99.5067		0	180	3	731	0	321	0	332	9	2478	11	2219	3	428	9	911	3	549	7	2360	27	4233	0	397
5824FNDC3A	5824	FNDC3A	Cassette	0.0655169	-1.92395	0.024775	0.895331	0.0945694	0.962329		98.8201	99.0099	99.5781	98.8772	98.6051	100	100	98.7654	98.8391	97.8495	98.0344	95.8266		0	142	9	720	7	596	4	182	24	1197	52	1194	8	670	14	1400	3	708	15	1321	29	2050	0	465
3347MDM1	3347	MDM1	Cassette	0.976547	0.289495	0.816445	0.156434	0.677985	0.279185		96.4235	96.9886	97.6238	98.8331	97.6371	97.0149	97.3684	98.8215	97.7755	98.2857	98.6301	97.4378		5	185	14	1174	22	967	3	172	20	1440	34	1293	25	674	53	1707	24	986	10	847	28	1157	8	260
82RPAIN	82	RPAIN	Cassette	5.89062	3.87297	0.325772	0.0238144	0.000309619	0.474641		4.11919	4	5.10535	4.92958	4.33807	4.93421	8.4507	10.2249	12.2208	8.13953	8.95522	8.726		195	18	878	100	668	93	79	7	610	60	523	50	1094	47	2232	93	1171	63	945	49	1279	58	289	15
235KTN1	235	KTN1	Cassette	-0.381005	1.85489	-0.191141	0.756742	0.600407	0.805927		12.801	13.4055	11.3533	11.958	11.9332	13.0952	11.6279	10.7963	13.9925	20.1835	11.1183	11.2492		114	15	1165	141	922	150	87	22	1367	171	1428	181	688	101	1841	285	976	125	670	91	1476	200	219	33
6615RBM14/RBM4 fusion	6615	RBM14/RBM4 fusion	Cassette	-0.32104	-0.590655	-0.228443	0.253452	0.0607905	0.00746644		100	99.8971	99.9173	99.6939	99.773	99.6622	100	99.3072	99.5441	98.913	99.0099	99.4341		0	166	6	860	3	655	1	91	9	900	7	1230	0	862	2	1941	1	1208	3	977	4	1758	1	295
5114CHD4	5114	CHD4	Junc	#VALUE!	#VALUE!	#VALUE!	#VALUE!	#VALUE!	#VALUE!		#VALUE!	#VALUE!	#VALUE!	#VALUE!	#VALUE!	#VALUE!	#VALUE!	#VALUE!	#VALUE!	#VALUE!	#VALUE!	#VALUE!		267	NA	1333	NA	915	NA	187	NA	1643	NA	1734	NA	793	NA	1477	NA	833	NA	1176	NA	1698	NA	320	NA
2381RPAIN	2381	RPAIN	Cassette	-1.48552	-0.236893	3.28313	0.130898	0.505819	0.00076992		93.3428	93.3286	92.6143	95.9437	96.841	96.3504	92.7126	91.5966	90.5199	96.2766	95.7657	96.3821		18	229	100	1090	93	888	7	181	60	1357	50	1332	47	659	93	1301	63	790	49	1159	58	1778	15	396
601PUF60	601	PUF60	Cassette	3.10237	1.83651	-1.33637	0.10539	0.221403	0.412276		91.1504	93.1739	94.984	90.6806	90.963	93.6556	96.4557	96.0403	96.1194	95.2632	92.9756	92.5699		14	381	55	1334	39	966	9	181	72	953	85	1059	80	824	117	1597	47	890	89	866	122	1228	21	310
5342ARFGAP1	5342	ARFGAP1	Cassette	0	0.0283447	0	#DIV/0!	0.42265	#DIV/0!		0	0	0	0	0	0	0	0	0	0	0	0.085034		202	0	1052	0	454	0	180	0	1771	0	1175	1	481	0	1011	0	612	0	1133	0	1667	0	312	0
2445ADAR	2445	ADAR	Alt5Prime	-7.22841	-2.23186	5.42557	0.162353	0.697936	0.165719		75.0617	74.5847	77.2676	80.5944	85.8204	76.776	62.8099	67.8261	74.5928	70.1657	80.7474	85.5821		90	152	407	858	234	687	54	127	237	994	187	1110	202	608	459	1347	203	690	222	922	229	1386	85	281
3022PRDM2	3022	PRDM2	Cassette	21.583	18.2034	-2.07402	0.0187028	0.125043	0.587401		11.6279	10.9472	9.64912	5.23256	5.66893	15.1007	29.8701	38.6819	28.4211	42.0561	18.336	20.2203		54	23	428	270	408	162	62	45	1011	227	1014	257	456	60	1147	141	824	88	1304	72	1664	100	253	45
2964CNOT10	2964	CNOT10	Cassette	-1.04996	-0.157873	0.0226918	0.229681	0.473756	0.893474		99.8438	99.4169	99.789	99.8022	99.7722	99.5434	97.6331	98.495	99.7717	99.2126	99.6387	99.7928		4	165	18	1178	2	874	1	126	5	1379	3	1445	1	639	8	1364	2	946	2	1009	3	1314	1	218
5351G3BP1	5351	G3BP1	Alt3Prime	0.747161	0.908727	-0.194095	0.303969	0.398778	0.7175		97.0362	98.4032	98.4298	97.7324	97.5954	97.9592	99.5595	98.4187	98.1326	100	98.9352	97.0779		1	226	21	1307	20	1051	0	108	12	1115	36	1196	27	884	32	1972	16	1003	20	862	29	1177	6	288
2934NT5C3	2934	NT5C3	Cassette	13.9127	9.23823	15.633	0.193033	0.107821	0.0325557		40.081	37.6724	40.0773	58.2459	57.9331	48.5507	38.9381	58.1571	62.4738	63.0252	59.3496	70.0696		69	44	277	385	179	298	44	75	450	657	516	1208	296	198	723	437	465	311	557	777	692	953	142	134
3532CDC45L	3532	CDC45L	Cassette	-0.0941918	0.144058	-0.111409	0.32647	0.298135	0.267756		0.084674	0.249554	0	0	0	0	0	0.0516529	0	0	0.344531	0.0876424		291	0	1935	1	1283	0	51	0	1157	4	1140	1	1180	1	2798	7	1681	0	185	0	317	0	44	0
902PTS	902	PTS	Cassette	12.8641	2.90366	-32.7897	0.170045	0.23562	0.00409886		47.4096	38.9895	35.4167	6.76856	5.44218	11.236	56.1947	62.807	41.4062	11.236	11.0442	9.87755		99	127	424	716	600	424	79	10	886	110	1104	121	538	485	1280	818	713	391	854	62	1390	80	237	30
5109MRCL3	5109	MRCL3	Junc	#VALUE!	#VALUE!	#VALUE!	#VALUE!	#VALUE!	#VALUE!		#VALUE!	#VALUE!	#VALUE!	#VALUE!	#VALUE!	#VALUE!	#VALUE!	#VALUE!	#VALUE!	#VALUE!	#VALUE!	#VALUE!		133	NA	318	NA	273	NA	173	NA	974	NA	1050	NA	317	NA	604	NA	387	NA	1312	NA	1548	NA	415	NA
1081ZNF451	1081	ZNF451	Cassette	0.157317	0.36827	0.0501192	0.58612	0.422782	0.865995		99.2105	99.0072	98.4564	98.7273	98.8407	99.2565	98.7952	99.1165	99.2344	100	98.797	99.1323		2	164	11	1234	8	1037	0	109	16	1314	16	1828	6	754	18	1795	14	893	14	1086	23	1961	2	267
1165WEE1	1165	WEE1	AltStart	0.0119861	-0.0308928	0.0119861	0.42265	0.42265	0.42265		100	99.964	100	100	100	100	100	100	100	100	99.9073	100		0	309	0	1809	0	1313	0	100	1	1078	0	1048	0	1210	1	2780	0	1562	0	376	0	651	0	155
1430NFATC2	1430	NFATC2	AltStart	0	0	0	#DIV/0!	#DIV/0!	#DIV/0!		100	100	100	100	100	100	100	100	100	100	100	100		0	145	0	824	0	532	0	233	0	2351	0	1855	0	521	0	1265	0	636	0	1545	0	2202	0	446
1393HNRNPH1	1393	HNRNPH1	Cassette	0.0287569	0.560158	-1.06866	0.910586	0.365214	0.00619669		99.4438	99.8916	99.9102	98.4416	98.7654	98.8327	100	99.9225	99.4094	100	98.3471	99.373		0	249	1	1289	6	1010	0	130	20	1190	6	951	5	894	2	1843	1	1113	12	758	14	1120	3	254
6913RAD51L1	6913	RAD51L1	Cassette	-0.110952	-0.208643	0.0376551	0.509906	0.37578	0.861113		0.394477	0.363306	0.0865801	0.593472	0.363857	0	0	0.115207	0.396301	0	0	0.3314		171	0	867	1	754	3	97	0	1010	0	1203	4	1010	4	2194	8	1154	1	1005	6	1643	6	301	0
5411OGDH	5411	OGDH	TwoMulx	-2.77028	-2.69868	3.77788	0.469077	0.471906	0.339541		79.0036	81.1488	81.808	87.8497	87.0744	78.3699	76.4957	73.3454	83.8084	82.4675	80.0318	82.6987		55	179	294	809	142	735	27	127	251	1006	209	999	177	666	361	1554	163	733	152	1099	224	1509	69	250
5903ZRSR1	5903	ZRSR1	Cassette	-0.558786	0.650951	-0.372229	0.261026	0.0091114	0.0686501		99.6581	99.6552	99.6429	99.1329	99.4787	99.2278	98.3871	99.5702	99.3225	100	100	99.7923		2	122	3	695	5	733	0	80	0	873	2	961	2	583	4	1156	3	837	9	1029	6	1145	2	257
5633NFE2L2	5633	NFE2L2	Alt3Prime	-0.0301659	0	0	0.42265	#DIV/0!	#DIV/0!		100	100	100	100	100	100	100	100	99.9095	100	100	100		0	146	0	1022	1	1104	0	112	0	1030	0	1410	0	793	0	1919	0	1038	0	998	0	1625	0	246
6815SETD2	6815	SETD2	Cassette	-0.345456	0.134052	-0.237587	0.226703	0.589228	0.410289		0.257069	0.846945	0.218341	0.0982318	0.511364	0	0	0.285987	0	0.649351	0.28169	0.0807103		220	0	1046	3	752	0	153	1	1062	3	1238	1	776	2	1639	14	914	2	1017	1	1751	9	378	0
3163NARG2	3163	NARG2	Alt3Prime	6.23909	3.53081	3.5325	0.110665	0.454423	0.437524		39.1521	38.8809	44.8832	51.153	42.8988	39.4619	45.5128	51.7918	44.3288	46.7742	52.649	44.6829		85	71	565	607	535	426	33	29	429	477	567	458	488	314	1278	813	684	557	466	488	784	589	135	88
5663DLG3	5663	DLG3	TwoMulx	-0.237875	-0.1862	-0.0492558	0.398248	0.338136	0.594664		99.8374	100	100	99.775	99.9146	100	100	99.2708	99.8529	100	99.6118	99.5192		0	139	7	953	1	679	0	118	5	1283	5	1035	1	614	0	1329	0	994	2	887	1	1170	0	232
5448SP100	5448	SP100	Cassette	0.00235736	-0.220932	0.16656	0.99149	0.458069	0.554876		0.250627	0.435256	0.338983	0.365764	0.191663	0.967118	0	0.662252	0.369686	0.408163	0.373134	0.0804505		123	0	600	4	539	2	244	1	2136	8	2484	2	398	1	915	4	588	2	1362	5	2083	4	512	5
673FAS	673	FAS	Cassette	-0.627251	-4.00184	1.98159	0.771999	0.28309	0.0630959		94.7977	94.9468	93.1846	96.5217	95.9885	96.3636	97.3214	91.2969	92.429	97.5248	91.1504	88.1932		3	109	51	535	48	586	5	197	110	1133	264	1972	36	656	76	1428	55	752	36	999	56	1340	14	371
6135PB1	6135	PB1	Cassette	0	-0.461594	-0.0362713	#DIV/0!	0.319104	0.42265		100	100	100	99.8912	100	100	100	100	100	98.8235	99.6829	100		0	136	0	1035	0	716	1	84	3	943	0	887	0	601	0	1521	0	1058	1	918	0	1051	0	231
1605CCDC66	1605	CCDC66	Cassette	1.22751	0.236634	-0.0667313	0.0227929	0.569443	0.83984		0.214362	0.697674	0.52592	0.112486	0.17741	0.947867	2.20994	1.37581	1.53473	1.14943	0.585774	0.212465		177	4	1362	19	1219	19	86	1	1188	7	1409	3	931	2	2135	15	1324	7	888	1	1688	3	209	2
3026RIF1	3026	RIF1	Cassette	-11.621	-7.44463	-14.7779	0.150061	0.313153	0.047617		54.796	49.8546	55.0089	33.8174	35.25	46.2585	51.0549	41.0087	32.7331	40.3509	29.6381	23.003		116	121	1158	805	1046	509	68	46	1225	516	1523	455	410	497	1207	1200	503	615	319	163	777	423	79	68
2168CBFB	2168	CBFB	Cassette	1.02128	1.18114	-0.0211979	0.0071468	0.128253	0.969356		98.7132	98.5458	98.5583	98.1982	98.003	99.5526	99.4118	99.8496	99.6198	100	99.5536	99.7436		1	169	1	664	2	524	0	163	5	1115	3	1167	7	537	17	1152	11	752	20	1090	27	1325	2	445
905TLK2	905	TLK2	Cassette	0.208146	-0.409597	0.4418	0.429571	0.313321	0.305208		0.408163	0.895141	0.216685	0.923361	0.429492	1.49254	0.917431	0.545951	0.681044	0.617284	0.511509	0.487805		216	2	1093	6	875	6	161	1	1167	6	1224	6	732	3	1550	14	921	2	1073	10	1391	6	330	5
1314DAZAP1	1314	DAZAP1	Cassette	-1.50026	-0.414269	-2.9911	0.109121	0.785573	0.0481151		98.8938	98.7436	99.6795	97.5741	94.9074	95.8621	96.4497	98.3844	97.9821	97.8723	93.8401	95.3883		6	163	19	1157	18	874	1	46	47	716	38	786	10	894	27	2122	4	1244	18	724	44	820	6	139
3361TPD52	3361	TPD52	MulSkip	2.0729	0.296557	-0.322581	0.200699	0.325957	0.14421		0.242424	0.499093	0.631413	0	0.405186	0	4.70588	1.79245	1.09329	0	0.577367	0.717489		81	4	1041	19	1357	15	49	0	861	5	1107	8	823	2	2193	11	1259	8	765	0	1229	5	148	0
5510TAF1B	5510	TAF1B	Cassette	7.87858	11.8994	-3.61618	0.00933136	0.00101301	0.0697309		84.0278	84.4194	84.3938	79.4382	82.7007	79.8535	91.1111	93.7722	91.5934	94.2446	91.6107	91.8354		20	205	70	1054	86	937	8	131	100	1092	125	1406	115	605	263	1425	130	703	183	707	237	1133	55	218
6389NUDT7	6389	NUDT7	Cassette	4.6126	3.66801	5.7431	0.218212	0.189572	0.0407789		22.2676	22.4359	22.829	26.7907	30.6984	27.2727	24.0385	32.3015	25.0304	29.2683	35.5623	30.9353		79	25	503	240	617	206	58	24	424	234	480	215	761	218	1694	490	862	255	787	288	903	400	168	63
2633PPP1CA	2633	PPP1CA	Alt3Prime	-1.12914	0.329165	-0.842587	0.216197	0.0888333	0.15357		2.6362	2.33083	3.61842	1.78427	2.12545	2.14797	0.47619	2.25806	2.46377	2.23464	2.44648	2.36407		209	1	909	21	673	17	175	4	1276	32	1239	30	554	15	1299	31	586	22	1211	22	1888	41	410	9
6402TRIM41a	6402	TRIM41a	Cassette	0.339008	-1.48936	0.313409	0.646378	0.316817	0.780022		96.9636	97.0787	97.4293	98.0354	95.5669	98.8095	98.7342	96.6997	97.0547	97.4359	94.47	96.0377		2	156	30	879	21	692	2	76	48	820	42	1018	15	479	39	1296	20	758	20	998	61	1315	3	249
5672arh3	5672	arh3	Cassette	-0.0291139	0.308507	0.0429369	0.894631	0.375529	0.863958		98.9062	99.2816	99.4226	98.9726	99.1886	99.5781	99.3631	99.2521	98.908	100	99.1388	99.5261		1	156	7	929	7	634	0	101	9	1036	6	1260	7	633	10	1382	5	861	9	867	12	1467	1	236
860DKFZp434I0612	860	DKFZp434I0612	Cassette	-26.6706	-36.7314	14.6865	0.0135336	0.0123919	0.00124288		46.0912	44.0256	48.2682	59.3909	63.4383	59.6154	15.9363	15.3078	27.1291	21.7391	17.0996	33.4115		211	40	1527	276	830	309	126	35	1532	316	1136	570	331	283	876	689	463	432	320	468	453	786	105	155
2065CAST	2065	CAST	Cassette	3.26468	1.17194	-0.48813	0.401353	0.491382	0.271134		1.89329	1.56361	0.803213	1.10375	0.605013	1.08696	10.8434	2.01238	1.1984	4.90196	0.825397	0.584174		74	9	633	13	742	9	97	5	1562	13	1872	11	570	11	1385	22	741	6	1344	15	2300	14	273	3
5773SLC30A5	5773	SLC30A5	Cassette	1.16716	1.33508	1.33954	0.124939	0.207293	0.210634		95	96.4206	95.3947	98.1328	97.126	95.5752	97.1014	97.2941	95.9212	98.8506	97.7085	98.2801		4	134	23	827	29	682	1	86	25	1066	21	1200	30	570	48	1293	35	725	18	946	34	1149	10	216
3493GK004	3493	GK004	Cassette	0.184661	0.0364701	-0.115245	0.447449	0.888225	0.640848		99.8397	99.9178	99.3017	99.75	99.3603	99.6032	100	99.8551	99.7582	99.2	99.7213	99.9017		0	199	2	1378	2	825	1	124	4	1431	1	1016	1	623	1	1216	5	711	2	798	6	932	1	251
796MACF1	796	MACF1	Cassette	4.03575	0.138939	-1.75732	0.0621672	0.694452	0.0261627		1.4652	2.61011	2.07852	0.265252	0.471698	0.144928	8.33333	5.34759	4.58015	0	1.00587	0.292826		44	4	177	10	250	12	193	0	1181	12	1362	4	269	4	597	16	424	9	1880	5	2532	12	689	1
2453HIPK3	2453	HIPK3	Cassette	0.29765	0.120068	-0.0345532	0.201535	0.314709	0.608896		0	0.179964	0.104932	0.110011	0.0712251	0	0.684932	0.123457	0.369458	0	0.275482	0.265957		145	1	809	1	809	3	99	0	1086	3	1125	3	687	0	1664	3	952	1	908	1	1403	1	249	0
3028NAT15	3028	NAT15	AltStart	-3.34786	0.24336	9.80937	0.0970627	0.936975	0.00951593		8.21678	12.4627	10.7759	20.2247	23.0815	17.5772	7.69231	5.50688	8.21256	25.1852	17.2864	19.1419		144	12	755	44	570	51	101	34	823	172	735	174	525	47	1173	167	621	75	923	234	1283	385	347	74
3323FBXO28	3323	FBXO28	Cassette	-0.224181	0.133672	-0.451276	0.64603	0.820867	0.385593		99.2032	99.6269	99.5542	99.5579	99.2583	98.2143	98.4252	99.733	99.5536	98.5294	99.8195	99.0826		2	125	2	747	3	669	2	134	2	1106	9	972	4	498	4	1068	3	670	5	1126	11	1472	7	385
2449FMR1	2449	FMR1	Cassette	4.49777	2.04671	-2.31255	0.0916942	0.666451	0.507271		12.199	13.0351	11.8717	6.43974	7.97503	15.7534	19.7279	16.3516	14.5197	18.75	8.79121	8.76712		118	29	885	173	783	133	78	18	1079	104	1332	128	547	76	1361	204	824	111	1017	70	1327	115	246	46
1600KIAA0494	1600	KIAA0494	Cassette	-1.21664	3.61009	-1.4058	0.49095	0.328423	0.549264		77.2102	80.6902	76.7143	80.2254	74.6881	75.4839	75	78.0526	77.9123	84.5679	81.2071	75.4526		25	75	142	505	146	515	25	137	274	1184	339	1042	116	393	235	982	163	537	193	783	426	1257	76	234
565ARRB2	565	ARRB2	Cassette	0.112694	-0.0604578	0.0889263	0.362829	0.762825	0.489651		99.7854	99.6507	99.7033	99.7558	99.6503	100	99.6721	99.8053	100	99.4681	99.7567	100		1	304	3	1538	0	1021	1	187	4	1640	0	1560	2	930	7	1997	3	1008	2	817	5	1425	0	262
2107MAPKAP1	2107	MAPKAP1	Cassette	16.2148	14.7953	4.55092	0.000188886	0.000351965	0.0245733		54.8052	56.9212	57.7523	60.4553	61.1378	61.5385	73.6842	73.4345	71.0046	76.4706	74.5161	76.5306		30	84	140	387	127	311	16	52	158	462	138	450	348	422	722	954	406	555	469	717	567	892	130	208
333UHRF2	333	UHRF2	Cassette	0.0309215	0	0.0309215	0.42265	#DIV/0!	0.42265		100	100	99.9072	100	100	100	100	100	100	100	100	100		0	204	0	1378	0	1220	0	86	0	1080	0	1259	0	781	0	2169	1	1077	0	708	0	1244	0	159
5682CNNM3	5682	CNNM3	Cassette	-0.196416	-0.203761	0.0783767	0.396105	0.354843	0.599307		99.765	99.4698	99.6374	99.6198	99.9148	99.5726	99.5327	99.6697	99.0805	99.2063	99.5378	99.7519		1	213	4	1207	8	862	1	125	6	1292	3	1206	2	849	10	1876	4	1099	3	786	1	1173	1	233
6238RECK	6238	RECK	Cassette	1.51713	1.58098	0.223822	0.0616749	0.384804	0.769216		0.857633	2.06897	0.576037	1.06545	0.654664	2.45399	3.07692	2.65152	2.32558	5.7971	1.71149	1.40845		63	2	514	14	420	10	65	4	804	14	1330	19	578	5	1420	30	863	5	1300	14	1821	12	318	8
6209INSIG1	6209	INSIG1	Cassette	1.0854	1.4441	-1.07471	0.69609	0.640738	0.458343		21.2682	18.3419	21.1082	20.5357	17.4615	19.4969	25.2252	21.5007	17.2485	25.2525	20.2335	16.3404		83	28	544	149	403	84	74	25	1025	260	1111	217	596	161	1438	323	598	160	801	207	1125	238	128	31
833CD47	833	CD47	MulSkip	18.9098	11.1336	21.2924	0.135369	0.33373	0.0879214		27.5766	29.2668	26.8695	49.5564	37.1795	60.8541	59.2391	48.799	32.4042	73.9726	58.7827	48.2353		75	109	405	386	388	186	38	108	535	763	792	738	520	198	1119	463	577	212	398	391	588	348	110	171
6638CLEC16A	6638	CLEC16A	Alt5Prime	15.1641	1.7744	10.7998	0.0293897	0.821256	0.129408		34.375	30.6368	24.9216	41.8568	32.3372	48.139	51.5337	44.3946	39.4973	53.9877	36.8081	36.8604		79	84	372	297	337	220	75	88	685	399	728	425	378	198	806	356	479	159	739	532	1268	606	209	194
5659RNF34	5659	RNF34	Cassette	33.4334	27.1822	6.29091	0.0194127	0.010506	0.122668		19.0409	22.8716	28.005	28.211	27.7261	32.853	68.2171	54.6595	47.3411	61.4583	59.8145	49.064		82	176	506	610	406	365	74	118	520	774	517	498	574	135	1069	317	581	226	626	246	855	328	233	114
2157FAM44A	2157	FAM44A	Cassette	1.39941	-3.7967	5.8092	0.662486	0.248789	0.0481509		22.5627	22.4642	26.599	30.0833	29.4795	29.4906	30.1775	21.5125	24.1341	22.3684	24.9161	30.3789		118	51	1069	293	679	216	118	34	1118	371	1029	449	556	162	1353	392	723	262	839	361	1531	640	263	110
1478USP8	1478	USP8	Cassette	-0.0947814	0.466843	-0.346686	0.85055	0.162573	0.339896		98.9562	99.8395	99.5951	99.0257	99.4444	98.8806	100	98.6667	99.4398	100	99.3166	99.4346		0	90	12	888	4	710	0	96	9	1308	8	1407	5	474	2	1244	3	738	11	1118	10	1790	3	265
5868C20orf72	5868	C20orf72	Cassette	7.35149	12.0326	-10.1091	0.0422667	0.0309161	0.0411833		80.9339	80.3222	78.8934	74.0319	69.7708	66.0194	84.0149	90.0402	88.1489	82.716	82.0885	81.1155		43	226	198	1790	121	900	14	67	247	1132	193	829	147	624	342	1396	206	770	114	325	211	487	35	68
1596CASP8	1596	CASP8	Cassette	-2.14033	-9.48775	11.589	0.316028	0.0382753	0.0139709		9.52381	9.20354	13.9503	26.0916	22.5854	18.7675	7.34463	10.6715	8.24053	13.986	13.0286	11.9667		164	13	745	89	824	74	123	20	761	114	846	115	475	50	1026	104	623	101	694	245	1042	304	290	67
5870GOLGA4	5870	GOLGA4	Cassette	0.46321	-0.766789	0.0669338	0.484711	0.449204	0.876574		94.6019	95.7869	95.6943	95.4183	95.4299	95.4357	96.7033	95.6416	95.1278	95.1613	93.0556	95.7667		6	176	72	1580	61	1191	6	118	65	871	45	1018	40	701	87	1978	40	889	23	479	59	1232	11	230
2963MDM2	2963	MDM2	MulSkip	0.0832304	-0.272111	0.793757	0.87602	0.620891	0.204206		97.9444	99.408	98.6056	99.2754	99.0638	100	98.2979	99.1796	98.7302	100	98.8444	98.6784		4	231	9	1088	12	933	0	121	13	1112	15	1120	17	810	11	1847	14	990	6	822	11	1164	0	252
5392XPR1	5392	XPR1	Cassette	12.5053	14.8026	-3.36848	0.0336882	0.0655057	0.501333		68.1818	69.9567	70.0949	68.9487	71.2846	57.8947	76.8595	85.213	83.6767	79.4393	81.1321	81.9646		28	93	118	680	103	528	22	85	210	903	224	1018	161	345	347	808	189	443	381	846	456	1132	128	176
5835ZNF263	5835	ZNF263	Cassette	0	0	0	#DIV/0!	#DIV/0!	#DIV/0!		100	100	100	100	100	100	100	100	100	100	100	100		0	226	0	929	0	622	0	161	0	1001	0	1083	0	750	0	1199	0	663	0	1140	0	1571	0	351
6325NUP214	6325	NUP214	Alt3Prime	4.45139	0.665723	2.50311	0.12315	0.902837	0.357355		56.2897	53.1331	52	53.5756	55.2033	60.1533	60.5263	54.6784	59.5723	65.3846	49.6849	55.8598		90	138	620	748	397	585	36	68	479	473	403	510	344	443	905	1026	504	546	396	457	551	679	104	157
5908GTF3C5	5908	GTF3C5	Alt3Prime	0	0	0	#DIV/0!	#DIV/0!	#DIV/0!		100	100	100	100	100	100	100	100	100	100	100	100		0	319	0	1805	0	1012	0	95	0	1214	0	954	0	768	0	1811	0	964	0	614	0	909	0	159
248MTA1	248	MTA1	Cassette	-0.386174	-6.52263	22.4027	0.858724	0.181407	0.0117629		56.2424	57.6602	60.4703	78.1211	76.5251	86.9347	59.6685	54.5593	58.9866	74.1379	73.9487	73.9264		73	108	598	718	429	617	15	43	254	721	255	723	361	464	760	1035	353	540	177	632	304	991	26	173
5304TAF15	5304	TAF15	Alt5Prime	0.687399	1.35289	-1.34008	0.142771	0.0508626	0.0360945		4.29234	4.13022	3.96313	2.98507	3.17776	2.20264	5.36398	4.3131	4.77081	3.48837	4.79233	4.14343		247	14	1198	54	1018	51	83	3	894	45	1203	52	825	37	1973	85	1042	43	650	20	975	32	222	5
975BCLAF1	975	BCLAF1	Alt3Prime	4.82162	4.17368	-0.754582	0.0141423	0.220728	0.780085		88.2486	90.3969	91.1571	86.8687	86.9407	93.7294	95.5285	93.7008	95.0382	96.4286	93.0444	90.5869		11	235	88	1309	52	996	6	162	69	923	85	818	104	781	196	1845	94	969	78	516	108	719	19	284
485SREBF1	485	SREBF1	Cassette	1.90812	1.74948	-0.0193237	0.0604875	0.0262233	0.915343		0.113766	0.240732	0.466418	0.460829	0.302115	0	2.06612	3.125	1.35417	2.06897	2.5788	1.36364		237	5	1302	42	947	13	142	3	1020	27	1085	15	878	1	2072	5	1067	5	864	4	1650	5	311	0
3080CCND3	3080	CCND3	Cassette	0.0251443	0.654894	-0.596213	0.863018	0.40667	0.442575		99.6942	99.8467	99.661	100	99.4966	97.9167	99.635	99.6423	100	100	99.7339	99.6441		1	273	5	1393	0	611	0	105	4	1499	4	1120	3	978	4	2606	6	1764	0	250	3	593	2	94
2939WNK1	2939	WNK1	Cassette	-0.0520833	0	-0.0520833	0.42265	#DIV/0!	0.42265		0.15625	0	0	0	0	0	0	0	0	0	0	0		162	0	843	0	847	0	113	0	1446	0	1723	0	639	1	1420	0	798	0	1088	0	1553	0	245	0
1236BCL11B	1236	BCL11B	Cassette	3.42759	3.17476	-0.280457	0.19387	0.106364	0.188302		1.1658	1.37072	1.28755	1.07188	1.2016	0.70922	8.13953	2.18182	3.78549	6.45161	3.09677	2.95858		79	7	538	12	305	12	58	4	751	24	820	25	763	9	1583	22	920	12	1569	17	2220	27	420	3
3443EVI5L	3443	EVI5L	Cassette	0.577662	0.363241	0.09633	0.0142485	0.245005	0.653359		0.343053	0	0.104603	0.171674	0	0.564972	0.763359	0.617284	0.8	0.990099	0.550964	0.285307		130	1	805	5	496	4	100	1	1083	6	699	2	581	2	1427	0	955	1	1163	2	1726	0	352	2
367CHURC1	367	CHURC1	Cassette	4.44541	-1.49283	-2.77875	0.241785	0.592226	0.217411		35.4943	40.3941	39.0691	37.9126	34.2139	34.4948	37.8205	43.3378	47.1354	30.0885	34.3465	37.7078		97	59	421	322	406	362	79	34	648	339	712	431	398	219	847	574	432	277	696	425	1021	531	188	99
3460RFC2	3460	RFC2	Cassette	2.09753	0.436745	0.574286	0.0718116	0.764585	0.712745		91.5202	90.9506	93.1733	91.0615	94.9593	91.3462	94.0092	93.0641	94.8634	92.3077	92.9756	93.3939		13	204	79	1060	47	868	5	60	72	953	80	1131	82	885	198	1990	91	1242	32	326	31	584	9	95
5925ITPR1	5925	ITPR1	Alt5Prime	-0.366981	-2.3163	1.71536	0.807045	0.117582	0.232812		3.88128	1.26002	3.05206	5.04967	2.61153	5.67823	4.6729	1.03704	1.38249	2.23464	1.43603	2.71985		102	5	668	7	856	12	175	4	1510	22	2146	60	421	17	862	11	540	17	1147	61	1790	48	299	18
2210SMARCA1	2210	SMARCA1	Cassette	-3.44986	-3.6636	11.3614	0.658177	0.591147	0.030806		68.16	66.0263	67.3056	76.5534	83.0734	75.9494	69.6429	71.147	50.3526	79.5455	81.283	63.7569		51	117	322	794	352	357	27	105	248	1077	328	577	199	426	619	1203	307	632	283	924	293	1438	57	180
1942UBE2V2	1942	UBE2V2	Cassette	0.286231	0.00163078	0.196533	0.10239	0.988075	0.176847		99.5215	99.8537	99.7661	99.9004	99.8305	100	100	100	100	100	99.7358	100		0	122	0	672	0	659	0	76	2	755	0	966	3	624	2	1365	2	853	1	1003	2	1178	0	245
6367MRPL22	6367	MRPL22	Cassette	4.70372	6.13758	-1.20704	0.0182833	0.00511638	0.30613		95	93.7537	92.3333	93.6261	92.5647	91.2752	98.7805	98.4716	97.9461	100	98.7358	97.1429		2	162	14	902	16	763	0	71	10	781	23	782	38	722	106	1591	69	831	45	661	69	859	13	136
2650GNB1	2650	GNB1	Cassette	2.11455	3.90215	-0.806149	0.407891	0.200183	0.64694		81.7251	81.4277	84.8649	83.0266	79.4615	83.1111	81.25	87.8957	85.2156	81.6327	88.4817	87.1914		15	65	65	472	72	415	9	40	66	507	83	565	125	559	294	1289	140	785	166	812	267	1033	38	187
5405WRN	5405	WRN	Cassette	-0.330382	0.0858385	-0.0825836	0.195248	0.640235	0.665819		100	99.7805	100	100	100	99.5327	99.2754	99.888	99.6259	100	99.8941	99.8962		1	137	1	892	3	799	0	85	1	943	1	962	0	781	4	1818	0	1095	0	761	0	1223	1	213
2989STAT3	2989	STAT3	Alt3Prime	0.107976	0.49367	0.319586	0.828919	0.257421	0.458048		0.337838	1.00287	1.47059	1.5343	0.893471	1.34228	1.68067	0.902062	0.552486	2.3622	1.38211	1.50674		117	2	769	7	360	2	124	3	1213	17	1242	19	295	1	691	7	469	7	1091	17	1442	13	441	6
3701KIF21A	3701	KIF21A	Cassette	0.015753	-0.25138	-0.0596642	0.42265	0.522911	0.273951		100	99.9527	100	99.8626	99.9111	100	100	100	100	99.0196	100	100		0	170	0	1186	0	998	1	101	0	1219	0	1122	0	852	1	2115	0	1172	1	727	1	1124	0	183
6850POLD3	6850	POLD3	Alt5Prime	-0.00831279	-0.687284	0.477663	0.969148	0.0209142	0.0675651		0.691244	0.332226	0.271493	1.15942	0.675676	0.892857	0.729927	0.260247	0.279851	0	0.403633	0.262467		272	2	1533	4	1069	3	80	0	987	4	1140	3	862	6	2100	7	1102	3	341	4	588	4	111	1
5120GPS1	5120	GPS1	Junc	#VALUE!	#VALUE!	#VALUE!	#VALUE!	#VALUE!	#VALUE!		#VALUE!	#VALUE!	#VALUE!	#VALUE!	#VALUE!	#VALUE!	#VALUE!	#VALUE!	#VALUE!	#VALUE!	#VALUE!	#VALUE!		231	NA	1125	NA	736	NA	102	NA	812	NA	773	NA	862	NA	1675	NA	826	NA	741	NA	1017	NA	228	NA
1219PIGU	1219	PIGU	Cassette	0.699258	0.572797	-0.269266	0.0110483	0.019513	0.178734		98.8432	98.9875	99.2449	98.8558	98.8879	98.524	99.5283	99.8246	99.8205	99.1935	99.4775	99.3151		1	211	2	1138	1	556	1	123	5	952	5	725	9	769	17	1662	7	920	10	864	13	1156	4	267
5693UPF3A	5693	UPF3A	Cassette	-7.04836	0.912022	-3.36548	0.310663	0.913906	0.548703		49.1438	55.7797	45.6416	46.1664	54.3023	40	37.6569	38.5035	53.2597	37.3333	45.7737	60.0977		149	90	789	494	423	482	94	56	417	352	245	369	297	287	570	719	449	377	330	283	393	467	168	112
6466AKAP9	6466	AKAP9	Alt5Prime	1.03413	-0.0910185	0.0238613	0.182725	0.928768	0.982692		97.7867	98.4713	96.7885	96.8519	96.779	99.4872	98.4127	99.5299	98.2063	97.8102	97.7846	97.2502		2	124	7	1482	20	1095	3	134	36	1589	41	1450	11	486	29	1868	29	874	17	523	43	1292	1	194
1995GOLGA4	1995	GOLGA4	Cassette	0.00308368	-0.106074	0.0358078	0.982347	0.543033	0.83658		0	0.10101	0.224467	0	0	0.4329	0	0	0.334728	0	0.114679	0		176	0	1580	0	1191	4	118	0	871	1	1018	0	701	0	1978	2	889	2	479	0	1232	0	230	1
5222MEN1	5222	MEN1	Cassette	-0.0236606	0	0.0199124	0.657508	#DIV/0!	0.42265		100	99.9403	100	100	100	100	100	100	99.8693	100	100	100		0	215	0	1200	1	764	0	112	0	950	0	968	0	751	1	1673	0	837	0	914	0	1376	0	295
3678CAPZB	3678	CAPZB	Cassette	1.0244	1.1736	-0.293141	0.317051	0.309133	0.0442416		0.343643	0.43592	0.516351	0	0.142518	0.273973	2.9703	0.988142	0.410678	3.0303	0.684932	0.222058		98	3	501	5	485	2	128	4	1160	8	1348	3	580	2	1142	5	578	3	1444	0	2102	3	364	1
1643BRCA1	1643	BRCA1	Cassette	3.90051	1.01015	2.30491	0.0519837	0.44109	0.101513		5.38642	5.75013	4.88574	6.17284	7.67327	9.09091	11.2108	8.51305	8	10.2564	8.23442	7.47664		198	25	1612	150	1173	102	70	8	1237	111	1287	104	808	46	1803	110	1207	62	228	15	373	31	60	6
923PXDN	923	PXDN	Cassette	29.0844	18.0887	-6.71643	7.32873e-06	0.0264145	0.00290353		18.541	20.3562	18.1049	13.0075	11.7066	12.1387	47.9167	49.1525	47.1861	25	35.6962	30.4229		25	23	180	174	122	109	45	15	508	282	510	223	268	61	626	160	484	107	1157	173	1252	166	152	21
1806C20orf3	1806	C20orf3	Cassette	0.328415	0.387709	0.046778	0.104222	0.339213	0.794653		0.191205	0.34965	0	0.116009	0.0725689	0.492611	0.689655	0.285987	0.550459	0	0.888626	0.955691		144	1	1046	3	542	3	103	0	1673	15	1140	11	522	1	1140	4	732	0	861	1	1377	1	202	1
549ARHGAP5	549	ARHGAP5	Cassette	1.48534	0.612595	0.629598	0.0278534	0.0924139	0.131434		98.4395	97.7095	97.663	98.1534	98.8748	98.6726	100	98.8272	99.4408	99.2958	99.0542	99.1886		0	177	15	1264	6	1067	1	141	11	1152	12	1467	12	757	41	1749	19	794	13	691	16	1406	3	223
1821ACOX1	1821	ACOX1	Cassette	-0.784471	0.352419	-0.915965	0.110806	0.231974	0.0661796		1.6632	0.965759	0.742942	0.295276	0.328731	0	0	0.863931	0.15456	0.980392	0.353045	0.347826		109	0	918	8	646	1	101	1	1129	4	1146	4	473	8	1128	11	668	5	1013	3	1516	5	277	0
424STK35	424	STK35	Cassette	0.0150905	0.0667803	-0.282134	0.937507	0.87362	0.513656		99.6063	99.6667	99.8489	99.7748	99.7883	98.7124	99.4444	99.7227	100	99.2857	99.4505	99.7396		1	179	3	1079	0	562	1	139	8	1448	3	1149	2	506	4	1196	1	661	2	886	3	1414	3	230
6500MAP3K7IP2	6500	MAP3K7IP2	Cassette	3.34255	3.21035	-3.10212	0.17936	0.115687	0.0362048		7.33333	6.38767	8.18713	3.92781	5.66394	3.01003	7.48299	13.2754	11.1773	5.34351	9.79203	7.09729		136	11	699	107	596	75	124	7	1041	113	1165	89	556	44	1275	87	628	56	905	37	1499	90	290	9
5511PRKCA	5511	PRKCA	Cassette	0.359263	0.647608	0.423431	0.415014	0.468102	0.403954		0.196078	0.275786	0.252101	0.230415	0.293255	1.47059	0	0.582242	1.21951	2.27273	1.66436	0		100	0	683	4	324	4	43	1	709	12	514	0	1018	2	1808	5	1187	3	866	2	1360	4	201	3
1537E2F6	1537	E2F6	Cassette	0.5031	-5.53552	2.54277	0.728253	0.148147	0.435473		13.4815	10.7644	9.37143	11.0226	11.3995	18.8235	11	11.4784	12.6482	5.94059	10.2176	8.48089		178	22	964	125	663	96	95	6	949	108	982	91	584	91	1144	138	793	82	670	83	785	101	138	32
1086TJAP1	1086	TJAP1	Cassette	0.462033	0.207512	0.0996101	0.292047	0.420207	0.338944		0	0.0797448	0	0.104603	0	0.273973	0	1.10742	0.358423	0.699301	0.301811	0		188	0	893	10	556	2	142	1	991	3	964	0	573	0	1253	1	713	0	955	1	1466	0	364	1
2201AZI2	2201	AZI2	Cassette	-3.22855	-1.79894	0.174255	0.0399754	0.155377	0.70701		97.3727	96.3186	96.2515	97.2632	96.5779	96.6245	91.8182	94.359	94.08	96.1538	93.4043	95.5107		9	101	44	736	37	588	4	100	62	878	40	851	16	593	49	1282	31	796	26	924	45	1270	8	229
2169TMPO	2169	TMPO	Cassette	-3.90843	0.0605556	-7.97492	0.48635	0.9943	0.0123194		87.2518	83.879	82.5503	75.179	76.006	78.5714	86.0215	84.3425	71.5918	87.1287	80.6321	62.1773		39	240	256	1379	348	877	13	88	239	995	542	891	122	835	325	1691	182	861	104	315	161	510	30	110
6183RNF13	6183	RNF13	Cassette	0.567046	-1.45555	2.06016	0.612622	0.478444	0.323203		4.5302	4.61751	6.8564	5.19849	6.57514	10.411	7.2	4.80349	5.70175	7.76699	5.45455	4.59641		116	9	654	33	645	39	95	8	676	39	851	41	569	27	1384	67	720	53	1003	55	1293	91	327	38
720PDLIM5	720	PDLIM5	Alt3Prime	-1.96916	0.0186078	-2.34984	0.0522671	0.987579	0.0683249		100	99.1706	99.8099	98.2759	97.7416	95.9135	96.6102	98.4127	98.0501	95.614	98.0121	98.3607		2	57	6	372	7	352	5	109	23	1134	17	1020	0	375	7	837	1	525	29	1653	50	2164	17	399
564GSTM4	564	GSTM4	AltEnd	-0.0863312	0.431703	-15.7121	0.947211	0.914929	0.0159366		90.2439	89.548	87.6698	69.4413	73.0684	77.8157	87.2928	89.3678	90.5421	79.5699	72.0624	69.9883		23	158	111	933	82	785	19	74	233	601	256	597	80	740	185	1585	118	839	268	609	366	993	65	228
1940AGAP2	1940	AGAP2	Cassette	0.0666406	-0.0600579	-0.0222428	0.756594	0.536308	0.873168		0.307692	0	0	0	0	0.240964	0	0.507614	0	0	0	0.0607903		39	0	196	1	326	0	135	0	1254	0	1644	1	324	1	777	0	419	0	1746	0	2586	0	414	1
3584KIAA1565	3584	KIAA1565	Cassette	-1.89411	-7.71588	2.50777	0.497624	0.032146	0.283447		17.0579	20.8577	22.2615	24.375	20.0889	23.2365	21.9355	17.4006	15.1586	18.4466	13.8443	12.2619		121	34	769	162	722	129	84	19	697	112	737	103	530	109	1218	321	660	189	726	234	899	226	185	56
1592STK24	1592	STK24	AltStart	0	0.0250627	-0.0250627	#DIV/0!	0.42265	0.42265		100	100	100	100	99.9248	100	100	100	100	100	100	100		0	117	0	751	0	706	0	67	0	1096	0	1119	0	611	0	1401	0	792	0	976	1	1329	0	211
631SETD8	631	SETD8	Cassette	-10.1665	-11.8031	12.117	0.0402756	0.125861	0.0244633		35.5114	39.0063	43.5028	53.1532	54.7393	46.4789	26.0188	27.4362	34.0659	29.8246	43.2024	45.935		236	83	1251	473	840	434	40	17	376	286	399	339	681	375	1559	997	600	462	104	118	191	231	38	33
2857ARHGAP17	2857	ARHGAP17	Cassette	30.7626	7.77514	-7.64063	0.0792583	0.045728	0.0618036		13.0125	7.83522	5.58442	0.631413	0.270124	2.6087	51.8987	46.2766	20.5446	9.35252	12.1487	5.33446		38	41	202	174	321	83	126	13	969	134	1118	63	488	73	1141	97	727	43	1259	8	1846	5	336	9
531C1orf149	531	C1orf149	Cassette	3.31244	5.59827	-7.57172	0.301584	0.0360052	0.0170945		13.7698	16.699	12.4339	6.33166	6.20032	7.6555	17.4757	21.76	13.6042	13.0435	14.0933	9.84556		85	18	489	136	489	77	60	9	829	136	934	102	382	61	858	172	662	94	932	63	1180	78	193	16
3538HMGA1	3538	HMGA1	Alt5Prime	-0.0292398	0	0	0.42265	#DIV/0!	#DIV/0!		100	100	100	100	100	100	100	100	99.9123	100	100	100		0	312	0	1391	1	1139	0	158	0	925	0	888	0	1003	0	2089	0	986	0	418	0	902	0	167
2495MAP3K7	2495	MAP3K7	Cassette	2.08803	8.23211	-24.3039	0.53376	0.00446106	0.00116053		28.5455	29.095	33.9189	6.57895	4.59534	7.47331	29.0076	37.4302	31.3856	13	16.5327	13.8112		93	38	448	268	411	188	87	13	727	144	986	158	393	157	948	389	489	251	923	65	1391	67	260	21
1981EPB41	1981	EPB41	Cassette	2.03915	-0.467855	-25.6967	0.716434	0.894234	0.00674969		41.7683	46.0131	42.7943	18.1481	22.9917	12.3457	50.8251	49.8734	35.9946	17.0213	18.5412	16.5194		149	154	990	985	946	532	117	24	1195	272	945	187	382	274	826	704	520	389	221	49	278	83	71	10
6297UTP14A	6297	UTP14A	Cassette	0.0760481	-0.0162599	0.0651908	0.480402	0.85839	0.566655		100	99.7373	99.8521	100	99.7849	100	100	100	99.8175	100	99.8551	99.8811		0	150	0	700	1	547	0	90	1	689	1	840	0	664	3	1139	1	675	0	927	3	1392	0	248
6462AKT2	6462	AKT2	Cassette	2.07418	1.27133	-0.475527	0.139546	0.507567	0.603851		90.3567	90.2115	89.3401	89.057	90.952	88.4726	90.9091	91.3755	93.8462	88.7755	89.7837	93.7365		18	180	79	837	44	671	11	87	85	747	58	868	73	684	162	1493	84	704	94	765	115	1156	40	307
5624SHOC2	5624	SHOC2	Cassette	0.287549	0.424792	-0.205831	0.194529	0.153802	0.455606		100	99.4971	99.6403	99.7773	99.6198	99.1228	100	100	100	100	100	99.7942		0	93	0	650	0	558	0	94	0	816	2	970	0	535	6	1187	2	554	2	896	5	1310	2	226
5211tgat	5211	tgat	Alt5Prime	0.231602	0.2577	1.02371	0.723403	0.520214	0.0486275		98.6111	98.0149	98.4043	99.7778	99.507	98.8166	99.0826	97.4662	99.1763	99.1803	99.7843	99.9099		1	108	15	577	5	602	1	121	2	925	1	1109	9	639	24	1185	12	740	2	898	7	1413	4	334
1257MPHOSPH9	1257	MPHOSPH9	Cassette	1.08687	-1.90586	5.62352	0.65168	0.509394	0.0666063		26.1589	26.4795	28.0236	33.8205	34.5455	29.1667	31.9328	26.789	25.2009	27.9412	29.3194	34.5545		81	38	798	292	1024	345	49	19	540	224	661	349	669	237	1702	613	976	380	317	162	540	285	102	42
6898SC4MOL	6898	SC4MOL	Cassette	26.1872	18.5584	11.8263	0.00203843	0.0158387	0.0301549		49.5652	48.2179	44.2274	61.522	62.291	53.6765	74.4186	72.8682	73.2852	78.5714	76.2069	78.3862		11	32	70	188	74	203	9	33	138	442	150	544	348	342	770	717	314	249	359	574	451	745	63	73
3722CAP1	3722	CAP1	Alt5Prime	2.29539	2.62653	7.19646	0.521509	0.519303	0.053894		51.0288	49.707	51.1364	56.5921	55.383	61.4865	58.8235	50.5176	49.4172	65.1852	61.6221	54.5339		35	50	239	244	217	212	47	88	459	737	717	860	238	248	515	509	258	270	563	734	833	1034	114	182
6631MTHFD2L	6631	MTHFD2L	Cassette	4.65954	3.21368	-10.8716	0.0421901	0.290105	0.00675458		82.2069	82.7963	82.2927	70.8155	70.3364	73.5294	85.8407	86.2903	89.1435	72.093	72.9814	79.2479		16	97	102	642	90	739	12	31	174	470	149	569	129	596	299	1439	173	804	204	495	291	690	36	100
1343TCF7	1343	TCF7	Cassette	1.39968	2.43881	-0.840735	0.0814219	0.120076	0.222275		0.15625	0.598802	1.76715	0	0	0	2.5	2.59853	1.62272	4.16667	2.17654	0.973236		351	9	2249	60	970	16	46	2	809	18	407	4	639	1	1328	8	945	17	114	0	175	0	43	0
5082TCF7	5082	TCF7	Alt3_Cassette	1.39968	2.43881	-0.840735	0.0814219	0.120076	0.222275		0.15625	0.598802	1.76715	0	0	0	2.5	2.59853	1.62272	4.16667	2.17654	0.973236		351	9	2249	60	970	16	46	2	809	18	407	4	639	1	1328	8	945	17	114	0	175	0	43	0
1515PXMP3	1515	PXMP3	Cassette	0.867597	-3.57963	7.33571	0.833664	0.268218	0.0208292		82.8343	81.9777	82.9889	88.1459	89.4062	92.2559	90.5263	81.4085	78.4689	91.0256	83.6491	84.3944		9	86	132	578	135	492	7	71	164	839	201	1087	86	415	226	1028	107	522	117	870	157	1325	23	274
2922TLK1	2922	TLK1	Cassette	1.52055	0.992498	-0.810486	0.437159	0.571362	0.696797		80.7116	77.2727	76.3158	74.4924	78.8049	78.5714	78.125	78.8647	81.872	78.3217	77.065	79.4595		28	100	175	653	153	691	31	112	261	877	304	1176	103	431	280	952	189	609	201	587	227	844	45	165
2463ARMCX3	2463	ARMCX3	Cassette	0	0	0	#DIV/0!	#DIV/0!	#DIV/0!		100	100	100	100	100	100	100	100	100	100	100	100		0	151	0	666	0	467	0	163	0	890	0	925	0	498	0	1093	0	541	0	1102	0	1692	0	439
187BPTF	187	BPTF	Cassette	0.531844	1.7585	0.207065	0.796098	0.339119	0.899121		94.6602	96.2696	94.7705	95.1093	97.992	93.2203	92.2414	97.6977	97.3568	96.4286	96.6524	98.5161		9	107	23	976	18	663	4	108	47	1357	18	1195	33	585	57	1471	49	888	47	914	35	1708	16	220
3705OS9	3705	OS9	Cassette	-0.800762	3.70062	9.02117	0.875989	0.297347	0.156565		66.5148	56.0874	52.3729	63.1694	71.7105	67.1587	60.1626	53.4972	58.913	67.4699	72.8625	72.8081		49	74	246	283	189	271	27	56	219	588	214	573	147	292	422	539	281	309	337	578	344	872	89	182
3476NAT5	3476	NAT5	AltStart	0.0395883	0	0.0395883	0.42265	#DIV/0!	0.42265		99.8812	100	100	100	100	100	100	100	100	100	100	100		0	287	0	1239	0	882	0	162	0	1096	0	916	1	841	0	1632	0	786	0	655	0	837	0	208
6369FRS2	6369	FRS2	Cassette	0.332972	-0.248079	0.312131	0.372836	0.282749	0.220334		0.550459	0	0.137552	0.810811	0.389864	0.423729	1.11111	0.358423	0.217391	0	0.463499	0.416667		89	1	556	2	459	1	63	0	859	4	956	4	542	3	1124	0	726	1	1101	9	1533	6	235	1
6336OSTF1	6336	OSTF1	Cassette	0.160352	-0.349124	-0.484391	0.822793	0.792694	0.348935		97.4522	98.6034	98.6928	97.7794	97.7033	97.8125	98.1481	97.6431	99.4382	95.098	98.7758	98.374		1	53	7	290	2	354	5	97	16	1291	24	1452	8	306	10	706	6	453	31	1365	48	2042	7	313
5335MRS2	5335	MRS2	Cassette	-0.384912	-0.527773	0.236266	0.366277	0.282382	0.123216		99.7778	99.543	99.8684	100	99.898	100	100	98.9305	99.1039	98.7179	99.7238	99.8729		0	98	6	555	5	553	1	77	2	722	1	786	1	449	5	1089	1	759	0	790	1	979	0	182
2896KIAA0723	2896	KIAA0723	Cassette	12.4398	2.37702	-2.8725	0.00862065	0.749023	0.511211		29.4248	28.5587	28.8952	22.5084	22.4195	33.3333	43.9655	40.3509	39.8818	40	23.8434	21.5488		65	51	510	345	407	270	69	46	856	268	932	256	319	133	803	321	502	204	692	201	1180	341	204	102
3438NOMO2	3438	NOMO2	Cassette	-0.00065024	-0.0739919	0.0462321	0.992594	0.42265	0.42265		100	99.8613	100	100	100	100	100	100	99.8594	100	99.778	100		0	139	0	787	1	710	0	127	2	899	0	1071	0	674	2	1440	0	679	0	1046	0	1520	0	284
2137RCOR3	2137	RCOR3	Cassette	-0.397122	2.27161	-2.91888	0.726197	0.360502	0.258192		97.9008	97.6007	98.1767	95.6468	97.8218	91.453	95.7219	97.6613	99.1036	95.2756	98.0815	98.3793		8	179	29	1211	9	995	6	121	24	1227	20	1214	11	513	28	1139	13	700	35	769	22	988	20	214
3671TRMT2B	3671	TRMT2B	Cassette	-0.186057	0.177139	-0.309454	0.233749	0.189116	0.0168147		100	99.8851	100	99.7481	99.6653	99.5434	100	99.6656	99.6614	100	99.7978	99.6904		0	160	3	894	3	883	0	87	2	987	4	1288	0	698	2	1739	0	953	2	792	4	1191	1	218
5086TCF7	5086	TCF7	AltEnd	0	0	0	#DIV/0!	#DIV/0!	#DIV/0!		100	100	100	100	100	100	100	100	100	100	100	100		0	351	0	2249	0	970	0	46	0	809	0	407	0	639	0	1328	0	945	0	114	0	175	0	43
1472HSF2	1472	HSF2	Cassette	0.936297	-3.59541	-0.725683	0.743209	0.512735	0.772427		65.4321	64.6038	62.5159	61.7615	60.9873	67.6259	69.9115	62.2832	63.1659	68.3544	53.9604	57.2737		34	79	261	431	242	415	25	54	372	436	420	563	196	371	469	856	295	492	356	575	490	766	90	188
6459KIAA0827	6459	KIAA0827	Alt5Prime	-0.189093	0.0045859	0.351586	0.722747	0.938918	0.0410697		99.7396	99.4369	99.6429	100	99.8741	100	100	98.5112	99.7409	100	99.8879	100		0	56	6	397	1	385	0	91	1	891	0	980	1	383	5	883	2	558	0	1166	2	1587	0	234
1212SYNCRIP	1212	SYNCRIP	Alt5Prime	0.220914	1.17428	-0.767327	0.834961	0.124476	0.456352		99.3606	98.1254	96.6184	96.9278	96.7472	98.1273	97.3214	98.0978	99.3478	97.9167	98.1297	99.2788		6	218	21	1083	6	914	3	141	15	787	6	826	5	777	32	1675	28	800	20	631	35	1041	5	262
736FGFR1OP2	736	FGFR1OP2	Cassette	26.1497	19.0056	-16.6347	0.00490726	0.0504051	0.00781166		40.7155	34.0409	33.1469	21.2544	14.6136	22.1311	67.1569	63.6659	55.5297	48.4848	35.4518	31.0791		67	137	448	785	382	477	68	64	650	357	958	432	348	239	839	433	478	237	678	183	1116	191	190	54
5242NAT15	5242	NAT15	Cassette	0.0555519	-0.0404531	0.201996	0.557317	0.42265	0.0185114		99.8099	99.7449	99.8392	100	100	100	100	99.7358	99.8249	100	99.8786	100		0	144	2	755	1	570	0	101	1	823	0	735	1	525	3	1173	1	621	0	923	0	1283	0	347
6476KIAA0391	6476	KIAA0391	Cassette	-9.91156	-8.95301	2.4276	0.0806492	0.018674	0.515365		60.3896	66.1335	70.5489	69.9435	69.2371	65.1741	50	56.8182	60.5191	57.1429	57.6829	62.67		61	61	342	450	289	443	33	44	347	473	302	507	244	372	487	951	220	527	266	619	371	835	70	131
1549DKFZp566L241	1549	DKFZp566L241	Cassette	6.84348	5.24109	18.9916	0.0525986	0.386344	0.00180342		35.7006	29.9517	31.1811	50.6057	49.8691	53.3333	42.7184	37.4218	37.2236	65.7143	54.0299	49.7872		59	44	500	299	511	303	24	46	462	543	590	585	335	186	870	372	437	198	367	376	766	762	98	112
6259EI24	6259	EI24	Cassette	0.13297	0.739407	-0.339725	0.373819	0.175615	0.433038		99.3421	99.1272	99.1283	98.8095	99.4856	98.2833	99.4152	99.116	99.4652	100	99.7312	99.0654		1	170	8	897	3	558	0	91	2	742	5	530	5	755	14	1590	7	796	8	664	5	967	4	229
5319SCAMP1	5319	SCAMP1	Cassette	0.0190001	0.170912	-0.383384	0.879938	0.567907	0.191795		100	99.7057	99.8339	99.7537	99.0705	99.5652	100	99.8786	99.7179	100	99.4898	99.4123		0	116	1	823	2	707	0	75	5	975	6	1015	0	551	4	1355	1	601	2	810	12	1279	1	229
2344RBM5	2344	RBM5	Cassette	19.2614	22.4874	-6.80841	0.0226415	0.0607385	0.219351		60.8939	55.8824	60.2028	50.1144	46.6421	59.7973	85.7143	74.1405	74.9084	88.3495	68.5254	67.1412		24	144	173	496	137	409	12	91	254	553	277	566	280	436	660	836	314	475	436	438	723	632	119	177
1612VPS26	1612	VPS26	Cassette	11.9128	2.24218	8.31227	0.00994803	0.688	0.119232		78.3871	72.7866	74.2058	84.1816	77.1948	88.9401	90.8571	85.5019	84.7589	93.4783	81.4681	82.0966		16	159	117	690	98	545	6	86	154	677	152	697	134	486	375	1003	203	584	115	612	226	765	24	193
6782KIAA0650	6782	KIAA0650	Cassette	0.0789551	-0.0436164	-0.175411	0.685143	0.939047	0.667638		99.8632	99.6764	99.4571	99.631	98.8395	100	100	99.7041	99.5294	100	99.696	98.6436		0	198	3	1011	4	846	0	102	3	984	18	1309	1	730	5	1540	5	916	2	540	12	1022	0	183
6149NFKBIB	6149	NFKBIB	Alt3Prime	-0.274039	1.18742	-0.201339	0.799048	0.445219	0.861846		88.1331	88.3571	87.9599	88.9062	85.9155	89.0244	86.2745	87.8205	89.533	90.2913	87.2159	89.9012		28	176	95	685	65	556	10	93	90	614	92	819	82	609	163	1237	72	526	71	569	130	793	27	219
3605TAF1	3605	TAF1	Cassette	-4.59964	1.42884	-1.03228	0.0488759	0.701342	0.753035		11.9522	14.0992	16.2534	13.5501	17.4946	8.16327	7.51445	11.0753	9.9162	10.8108	18.2517	14.432		160	13	827	103	645	71	99	12	851	190	919	155	442	60	987	162	608	118	638	100	1146	243	225	20
5327MINK	5327	MINK	Alt3Prime	1.52705	0.043152	-0.140108	0.305594	0.960241	0.86655		2.54453	2.77778	1.78253	1.55189	1.50943	3.62319	4.62963	5.36779	1.68856	2.27273	2.95015	1.59109		103	5	476	27	524	9	86	2	954	29	1237	20	383	10	910	26	551	10	1015	16	1566	24	266	10
1319DDAH2	1319	DDAH2	Cassette	-2.37874	-0.127552	0.294567	0.081356	0.74332	0.699506		98.8439	97.8972	100	99.1687	99.8135	98.6425	95.3488	98.0535	96.2025	99.0099	99.1379	99.0943		4	82	8	403	9	228	1	100	14	1610	12	1313	2	171	9	419	0	332	10	1193	3	1606	3	218
6012TBC1D22A	6012	TBC1D22A	Cassette	0.0960605	-0.0138926	0.0695001	0.183793	0.790432	0.292099		99.8521	100	99.8597	100	99.9203	100	100	100	100	100	100	99.8786		0	124	0	631	0	520	0	89	0	656	1	823	1	675	0	1379	1	712	0	875	1	1254	0	277
1383ZUFSP	1383	ZUFSP	Cassette	0	0	0	#DIV/0!	#DIV/0!	#DIV/0!		100	100	100	100	100	100	100	100	100	100	100	100		0	95	0	547	0	498	0	62	0	776	0	966	0	450	0	1103	0	696	0	867	0	1303	0	169
6289HMG20A	6289	HMG20A	Cassette	6.31084	3.84007	-0.435281	0.0259502	0.0091986	0.328998		1.9802	2.61959	1.53061	1.17647	1.73969	1.9084	10.6796	6.99301	7.3903	5	4.85437	6.49038		92	11	532	40	401	32	76	4	882	45	778	54	396	8	855	23	579	9	1092	13	1525	27	257	5
843EHBP1	843	EHBP1	Cassette	6.60455	8.4635	1.59176	0.0107444	0.0211026	0.480232		85.4722	84.8306	87.9825	88.774	90.0097	84.2767	93.1818	94.292	90.625	93.75	98.6507	96.0503		9	123	52	859	60	580	4	60	9	658	22	535	120	706	282	1577	137	1003	76	601	103	928	25	134
1846KIAA0612	1846	KIAA0612	Cassette	-0.675462	0.2048	0.457395	0.342427	0.592536	0.427339		99.1453	99.4872	98	99.4996	99.5765	98.9286	97.3684	98.8506	98.3871	100	99.022	99.5971		1	37	2	172	4	244	0	89	8	810	17	4202	1	116	2	388	4	196	6	1193	15	3527	3	277
2164AKAP9	2164	AKAP9	Cassette	3.1283	4.69461	-12.6432	0.426373	0.461231	0.0429518		49.2754	48.0282	40.4223	32.7354	33.1845	33.8762	48.3146	53.0992	45.697	45.5782	40.2545	28.0473		46	43	454	514	448	377	80	67	892	601	1157	451	210	204	738	682	395	268	450	219	1347	669	203	104
3516DENND1A	3516	DENND1A	Cassette	5.11589	5.27478	-2.46554	0.00405027	0.0461716	0.17849		91.2801	91.4826	93.3022	90.874	90.7407	87.0536	97.6331	97.5875	96.1921	92.126	96.2388	96.1279		4	165	20	809	23	581	10	117	46	1177	46	1142	47	492	108	1160	43	599	71	707	120	1176	29	195
88SH3PXD2A	88	SH3PXD2A	Cassette	0.517152	0.380365	1.23743	0.152012	0.601797	0.0685603		97.992	97.1607	97.6213	98.6842	98.2258	99.5763	98.3193	98.0263	97.9798	100	99.4432	98.1842		2	117	15	745	12	582	0	74	5	893	14	757	15	732	50	1711	25	1026	10	750	22	1218	1	235
2844CASC4	2844	CASC4	Cassette	1.29603	3.32229	0.0285295	0.132792	0.174921	0.988032		92.8994	94.4062	92.6694	94.6537	95.297	90.1099	94.3396	94.7704	94.7531	96.1538	97.2299	96.6437		6	100	41	743	34	614	3	75	30	1053	39	1123	36	471	65	1097	53	670	44	779	57	1155	18	164
2760NPTN	2760	NPTN	Cassette	0	0.0915736	0.0591878	#DIV/0!	0.409465	0.193608		0	0	0	0.102881	0.0746826	0	0	0	0	0	0.149254	0.30303		135	0	642	0	525	0	79	0	669	1	658	2	503	0	1071	0	647	0	971	1	1338	1	294	0
3599BZRAP1	3599	BZRAP1	Cassette	0	0.0290421	0.0279174	#DIV/0!	0.559811	0.42265		0	0	0	0.0837521	0	0	0	0	0	0	0.123305	0.0475737		37	0	172	0	244	0	89	0	810	1	4202	2	116	0	388	0	196	0	1193	1	3527	0	277	0
959C12orf30	959	C12orf30	Cassette	6.01459	-5.40695	11.206	0.406885	0.524573	0.096908		34.315	32.6101	25.6818	35.9748	40.25	50	48.0769	31.875	30.6987	49.2754	32.4786	28.25		81	75	763	357	605	268	35	34	553	266	574	226	513	268	1056	511	654	226	509	286	717	483	98	98
6792CP110	6792	CP110	Cassette	-3.78624	6.71863	-10.3445	0.153056	0.13124	0.0488279		72.6316	76.8421	71.2025	59.5568	68.9209	61.165	68.75	72.2772	68.2903	72.2892	70.5657	66.9437		75	165	448	1168	319	687	23	60	385	923	358	725	182	483	352	1168	273	675	146	215	216	479	40	63
5839CNOT10	5839	CNOT10	Cassette	0.803056	-0.318118	0.660131	0.050219	0.379643	0.13197		98.6408	99.2042	98.5359	99.1573	99.204	100	99.4898	99.7129	99.5873	99.0566	98.9289	99.4214		1	195	3	1042	3	724	1	105	11	1016	6	1031	7	508	9	1122	10	673	6	706	8	997	0	217
3546TCF25	3546	TCF25	Cassette	0.241175	2.03908	-0.316569	0.763264	0.0987824	0.597587		2.5878	2.30906	1.83486	2.22458	2.58024	0.977199	1.1236	3.20665	3.125	4.79452	2.44565	4.65909		176	2	815	27	527	17	139	7	1077	27	839	41	527	14	1100	26	535	10	923	21	1548	41	304	3
2830TIMM8B	2830	TIMM8B	Cassette	-14.6465	-11.7184	6.7921	0.118166	0.415545	0.491361		62.1451	63.2669	65.942	76.1724	80.9686	54.5894	37.7778	54.6995	54.9372	38.9831	67.3684	70.2238		84	51	294	355	251	306	36	23	155	320	173	408	240	394	479	825	235	455	188	601	224	953	94	113
1225STK4	1225	STK4	Cassette	-0.6947	-0.531832	-1.17826	0.633857	0.680271	0.499798		8.72274	7.93651	11.7048	10.4641	6.9827	7.38255	10.0719	8.19022	8.01782	8.24742	7.63612	7.35027		125	14	695	62	413	36	178	16	1391	115	1021	81	293	28	638	55	347	46	984	115	1452	109	276	22
1255MYB	1255	MYB	Cassette	3.69982	2.84683	0.825909	0.0462127	0.0730623	0.13186		1.66271	2.31936	1.79739	3.06122	2.0428	3.15315	7.05882	4.02299	5.7971	7.40741	4.82353	4.56674		79	6	668	28	390	24	50	4	809	41	815	39	414	7	1095	26	601	11	760	24	1007	21	215	7
5566FLI1	5566	FLI1	Cassette	0	0	0	#DIV/0!	#DIV/0!	#DIV/0!		0	0	0	0	0	0	0	0	0	0	0	0		58	0	416	0	257	0	120	0	1256	0	1487	0	394	0	874	0	405	0	886	0	1451	0	270	0
6082FKTN	6082	FKTN	Cassette	-0.465991	-2.36387	-0.228153	0.700201	0.0946453	0.497443		98.7413	98.6993	98.6014	98.0854	98.2772	98.995	100	96.3705	98.2736	96.2264	94.5693	97.4702		0	88	29	770	13	740	2	51	29	505	17	655	9	706	26	1973	14	987	13	666	23	1312	2	197
1959RBM27	1959	RBM27	Cassette	14.0922	7.84752	2.05732	0.000333423	0.0278184	0.318348		38.2228	40.2416	39.7022	39.1243	44.4072	40.8072	51.8987	53.706	54.8387	45.9184	50.5124	51.4504		76	82	381	442	322	391	53	45	338	345	318	337	438	271	940	633	486	320	431	277	497	397	132	91
1193BAT3	1193	BAT3	Cassette	-0.198339	0.394036	-0.519365	0.69291	0.410879	0.295307		99.8145	99.6711	99.6479	99.4641	98.4584	99.6528	98.6486	99.8897	100	99.3007	99.5504	99.9064		2	146	1	906	0	595	1	142	5	1107	1	1067	1	538	4	1212	2	566	5	928	23	1469	1	287
5991DKFZp566I1024	5991	DKFZp566I1024	Cassette	2.39965	-2.26749	4.36852	0.143588	0.311598	0.0476666		82.3899	84.2982	84.7518	87.5532	86.471	90.5213	84.2593	86.4909	87.8887	82.8947	87.0807	87.7676		17	91	82	525	74	537	13	63	104	701	120	861	84	393	179	961	86	478	117	823	189	1208	20	191
6409ZMYM4	6409	ZMYM4	Cassette	1.98623	5.18725	4.48135	0.279203	0.394947	0.451151		16.2741	14.5707	14.446	16.5385	29.0227	13.1737	18.8235	18.0082	14.4177	26	25.3968	22.8997		69	16	601	132	463	78	37	13	517	176	569	169	391	76	985	168	610	103	651	129	719	294	145	22
5457PPP6R3	5457	PPP6R3	Cassette	16.7441	14.1752	3.03252	0.00347921	0.0107613	0.347019		74.1683	72.2747	77.1588	77.1583	73.6758	81.8653	91.8919	91.6602	90.2821	95.098	88.4187	91.7083		15	170	107	1176	93	864	5	97	104	794	83	918	132	379	323	842	164	554	127	429	164	459	35	158
5553C20orf72	5553	C20orf72	Alt5Prime	-0.599936	-0.18703	0.332775	0.115703	0.734697	0.539934		98.5782	98.8669	99.2268	98.4848	99.1853	100	97.8355	98.5683	98.4683	98.5294	99.2982	99.2814		5	226	26	1790	14	900	1	67	8	1132	6	829	9	624	16	1396	6	770	5	325	4	487	0	68
6605ERCC2	6605	ERCC2	Cassette	-9.3543	-1.65726	5.00059	0.21428	0.0766612	0.0326551		88.7574	91.5829	92.6115	95.0688	96.914	95.9707	71.2329	85.2839	88.3721	94.382	95.0591	93.5407		42	104	127	736	70	532	5	84	46	885	54	782	76	600	134	1458	58	727	43	829	42	1319	11	262
6391VEZT	6391	VEZT	Cassette	-3.33815	-4.55688	3.04083	0.165353	0.0271996	0.0519805		91.3953	89.486	91.6933	93.932	92.4162	95.3488	90.6542	86.7031	85.2029	91.0891	89.3499	87.5874		10	97	73	476	62	357	9	92	77	646	71	501	37	393	90	766	52	574	50	774	86	1048	14	287
1169ERAL1	1169	ERAL1	Cassette	0	0	0	#DIV/0!	#DIV/0!	#DIV/0!		100	100	100	100	100	100	100	100	100	100	100	100		0	155	0	905	0	689	0	62	0	739	0	636	0	589	0	1286	0	757	0	684	0	821	0	152
5134PCNT	5134	PCNT	Alt5Prime	-1.54203	1.94442	0.172513	0.127169	0.239689	0.819356		3.35463	3.94417	2.9976	3.34728	4.8	2.66667	1.16959	1.31195	3.18878	4.3956	4.34783	7.90378		338	4	1354	18	759	25	87	4	616	28	536	46	605	21	1583	65	809	25	462	16	595	30	146	4
5986MLL/GAS7	5986	MLL/GAS7	Cassette	-1.17551	-2.81644	2.52299	0.254889	0.0979228	0.0228179		97.0173	95.7657	95.2694	98.2116	98.3271	99.0826	93.6508	94.7966	96.0784	97.7273	94.6372	94.8075		12	177	55	1002	30	735	2	86	51	900	58	1059	19	618	60	1357	36	725	12	659	18	1058	2	216
3350EIF5	3350	EIF5	Cassette	-18.2605	-7.3881	11.5739	0.00218374	0.00434349	0.0111843		85.3018	79.1181	83.4633	94.9864	95.311	92.3077	62.5	66.5229	64.0789	85.3933	87.0895	87.9581		90	150	388	771	273	487	13	76	114	769	115	840	112	650	251	951	106	535	37	701	49	996	17	204
6903LAMTOR2	6903	LAMTOR2	Cassette	-0.169425	-0.457324	1.08745	0.747618	0.121884	0.0094576		98.4081	98.9975	98.6777	99.867	99.4786	100	97.7578	99.2877	98.5294	99.2537	99.6528	99.0672		5	218	5	697	8	536	1	133	2	574	5	531	11	680	12	1185	8	597	1	751	5	954	0	268
849MBNL1	849	MBNL1	Cassette	0.0202758	-0.17073	-0.0283861	0.42265	0.377278	0.63181		100	99.9392	100	100	99.854	100	100	100	100	100	99.4915	99.8503		0	60	0	453	0	403	0	76	3	587	1	667	0	681	1	1643	0	866	0	857	2	1368	0	269
6731MELK	6731	MELK	Cassette	4.94759	7.16182	-2.3047	0.000448252	0.00684334	0.0603816		93.2388	93.1227	92.2031	90.9548	89.2063	91.4894	98.4375	97.6544	97.3154	97.9167	97.4044	97.8149		3	189	30	1249	24	870	1	47	19	713	17	761	62	855	148	2004	86	1017	18	181	34	281	4	43
524CASP2	524	CASP2	Cassette	-0.0867129	-0.251312	0.258415	0.504523	0.450974	0.270263		0.27248	0.498753	0.480769	0.687758	0.967742	0.371747	0.512821	0.209864	0.269179	0	0.841346	0.431965		194	1	951	2	741	2	112	0	825	7	922	4	732	2	1596	8	828	4	722	5	921	9	268	1
6819PSMA3	6819	PSMA3	Alt3Prime	-0.456896	-0.520998	0.159998	0.465854	0.380308	0.264187		99.723	99.6587	100	100	99.8617	100	98.3193	99.8779	99.8138	98.5075	100	99.7912		2	117	1	818	1	536	1	66	0	612	1	478	2	720	5	1460	0	729	0	596	1	722	0	204
2369USP37	2369	USP37	Cassette	-1.91833	-1.42748	2.12239	0.0972761	0.0506331	0.0446695		94.4611	95.5625	96.4072	97.9879	97.0488	97.7612	92.3469	93.6399	94.6889	95.6522	96.967	95.8963		15	181	65	957	35	624	4	88	34	1087	38	888	37	631	71	1529	36	966	10	487	26	855	3	131
5395LRRC61	5395	LRRC61	Cassette	-0.0451671	-0.347545	-0.0968992	0.42265	0.518607	0.42265		100	100	100	99.7093	100	100	100	99.8645	100	98.6667	100	100		0	117	1	737	0	537	1	74	0	776	0	727	0	529	0	1131	0	581	2	686	0	1016	0	207
2106MAX	2106	MAX	Cassette	14.5883	11.3566	-1.19515	0.0207291	0.0315504	0.475015		18.319	17.148	20.7612	17.4227	15.7396	19.4805	37.3832	34.359	28.2511	25.974	33.9529	26.7857		67	40	384	201	320	126	57	20	533	274	697	255	379	85	918	190	458	120	801	169	1333	249	186	45
1663CASP10	1663	CASP10	AltEnd	0	0.022477	-0.022477	#DIV/0!	0.42265	0.42265		100	100	100	99.9326	100	100	100	100	100	100	100	100		0	18	0	170	0	204	0	139	0	1172	0	1576	0	156	0	324	0	209	1	1482	0	2288	0	421
2159C13orf23	2159	C13orf23	Cassette	1.12508	2.45542	-2.37634	0.182468	0.266646	0.147834		97.3523	95.8917	97.6084	95.6372	92.3965	95.6897	98.2609	98.7306	97.2362	100	96.129	94.9606		2	113	9	700	11	387	0	74	30	745	32	603	13	478	44	1027	16	653	38	833	79	960	10	222
633KARS	633	KARS	Cassette	1.61552	0.376703	1.61075	0.0425532	0.677681	0.160463		8.29187	7.78016	9.17431	8.51955	11.0568	10.5023	10.303	10.4839	9.30599	10.2564	10.1509	10.8014		148	17	777	91	575	59	70	8	655	74	768	93	553	50	1292	109	594	60	655	61	909	113	196	23
2645CTTN	2645	CTTN	Cassette	12.4981	27.1277	-29.9541	0.0166811	0.0114922	0.0125764		76	74.6429	69.3333	49.0641	46.9141	34.1357	82.4074	90.3537	84.7095	71.7557	75.766	63.9752		19	89	90	843	50	277	37	94	261	816	174	309	24	76	71	209	69	156	898	865	1230	1087	301	156
3BTBD10	3	BTBD10	Cassette	33.4555	31.9271	8.85177	0.00184311	0.00010282	0.0166982		22.1311	27.7512	25.9598	33.2941	37	32.1033	59.3407	58.3471	58.5209	68.1818	66.7084	63.2885		37	54	252	353	258	364	35	75	266	533	355	612	380	108	906	348	405	142	567	283	693	407	184	87
5306CARS	5306	CARS	Cassette	0.0744048	0.28211	-0.24328	0.42265	0.401096	0.461268		99.7768	100	100	100	99.8944	99.1525	100	100	100	100	100	99.8933		0	65	0	636	0	891	0	57	0	569	1	936	1	447	0	1184	0	936	0	695	1	946	1	117
2972CCNL2	2972	CCNL2	Alt3Prime	0.512299	-4.51446	5.21912	0.752667	0.0424339	0.000822532		91.2698	90.6568	91.2698	96.195	96.2788	96.3801	88.8199	92.4312	93.4823	90.4348	93.6455	91.2302		18	143	66	806	35	502	11	104	57	840	72	749	44	460	101	980	55	575	32	809	55	1423	8	213
5146BCR-ABL	5146	BCR-ABL	Cassette	0.0727802	0.134269	-0.117184	0.42265	0.345035	0.421418		100	99.7817	100	99.6314	99.7987	100	100	100	100	100	100	99.8329		0	63	0	320	0	386	0	48	0	643	2	1195	0	449	2	914	0	462	3	811	3	1487	0	263
1078TLK2	1078	TLK2	Cassette	-0.00772305	-0.00290412	0.0139295	0.931509	0.964371	0.851759		100	100	99.8331	99.8748	100	100	100	100	99.8099	100	100	99.8661		0	95	0	669	1	525	0	88	0	764	1	746	0	439	0	939	1	598	1	798	0	918	0	190
6529EXOSC2	6529	EXOSC2	Cassette	0	0	0	#DIV/0!	#DIV/0!	#DIV/0!		100	100	100	100	100	100	100	100	100	100	100	100		0	260	0	1094	0	778	0	93	0	655	0	633	0	847	0	1679	0	889	0	326	0	481	0	133
907HNRNPH3	907	HNRNPH3	Cassette	2.2549	15.5256	-14.0391	0.093698	0.0082109	0.0136098		78.6856	79.3077	76.5823	61.6257	68.4327	62.4	80	81.2727	80.0676	81.4286	77.7892	79.8174		33	132	206	894	177	711	13	57	217	760	221	874	120	443	269	1031	185	605	203	326	286	620	47	78
6636CDK10	6636	CDK10	Cassette	-2.71687	-0.484069	1.95481	0.284177	0.579744	0.0173271		96.6862	97.0588	97.7341	99.2375	99.6997	98.4064	90.9091	97.3274	95.092	100	97.832	98.0594		9	90	12	437	24	465	0	78	16	722	17	859	17	496	38	1254	15	647	7	911	4	1328	4	247
5685ARHGEF7	5685	ARHGEF7	Cassette	0	0.0264131	0	#DIV/0!	0.42265	#DIV/0!		0	0	0	0	0	0	0	0	0	0	0	0.0792393		103	0	514	0	388	0	96	0	1228	0	1261	1	347	0	838	0	550	0	740	0	1146	0	140	0
1545NRD1	1545	NRD1	Cassette	0.680795	-1.64308	1.1863	0.307625	0.25249	0.258941		3.07692	2.07775	1.82055	2.83951	2.66667	5.02793	2.73973	3.86029	2.41758	0	2.46679	3.13808		71	2	523	21	444	11	37	0	514	13	463	15	630	20	1461	31	755	14	787	23	1022	28	170	9
6359CRCP	6359	CRCP	Alt5Prime	1.29204	1.33385	-0.738199	0.131322	0.0305515	0.313879		96.8401	98.3141	98.6464	97.1246	97.0588	97.4026	98.9796	99.7093	98.9879	97.9798	98.9313	98.6765		2	194	2	686	5	489	2	97	7	648	9	671	17	521	19	1108	8	583	18	608	25	825	6	225
2183KIAA0515	2183	KIAA0515	Cassette	0.542311	-3.30379	2.65869	0.876926	0.332662	0.329552		31.0277	33.1717	37.5926	34.8861	39.261	35.6209	39	34.5455	29.8734	38.1443	32.128	29.5844		61	39	360	190	277	118	60	37	488	231	576	242	349	157	689	342	337	203	629	337	789	510	197	109
6604UBAP1	6604	UBAP1	Cassette	3.45192	1.17005	-0.767563	0.187856	0.0258602	0.159122		1.45631	1.07949	2.30496	1.26227	0.743889	0.531915	3.79747	2.81996	8.57909	2	2.46407	1.58416		76	3	448	13	341	32	49	1	475	12	497	8	406	6	1008	11	551	13	704	9	934	7	187	1
3268MFF	3268	MFF	Cassette	0.783101	3.94735	-12.483	0.790247	0.0885881	0.000960343		29.3313	32.2167	31.3725	16.4363	19.9656	19.0698	26.9461	35.3508	32.973	21.2121	25.1656	20.936		122	45	470	257	372	183	78	21	565	190	642	170	465	193	951	452	490	224	544	107	930	232	174	41
6558KIAA1234	6558	KIAA1234	Cassette	0.0808936	0.0919183	-0.0627846	0.209433	0.597191	0.711017		100	99.91	99.8473	100	100	99.569	100	100	100	100	99.8447	100		0	108	0	601	0	498	0	65	1	643	0	735	0	595	1	1110	1	654	0	714	0	1167	1	231
6036KIAA1164	6036	KIAA1164	Alt5Prime	6.17639	7.68152	-3.14035	0.0434843	0.0644615	0.32938		90.3346	89.7046	85.7143	85	81.6265	89.7059	95.3052	94.0594	94.918	96.3855	92.9047	90.0867		10	203	72	1140	31	579	3	80	64	838	80	727	52	486	115	1002	81	486	90	510	183	813	21	183
5145ARL13B	5145	ARL13B	Cassette	-0.554421	-1.32514	2.38719	0.674866	0.531062	0.27019		7.1066	5.5345	7.86885	6.40669	9.36008	11.9048	8.02469	6.27027	4.55172	9.90991	7.46544	6.32075		149	13	867	58	692	33	100	11	1004	81	993	67	549	42	1246	73	562	48	672	46	949	98	185	25
6074XAF1	6074	XAF1	Cassette	-3.04391	-1.0391	0.446574	0.39252	0.366856	0.719574		93.5897	92.9104	95.8963	96	93.6803	94.0559	85.5072	93.6202	94.1374	92.0863	94.2545	94.2781		10	59	43	631	35	562	11	128	79	1296	107	1763	15	219	38	498	19	444	30	720	68	1008	17	269
1665AFF4	1665	AFF4	Cassette	1.113	0.456147	2.28249	0.305121	0.5136	0.00882032		95.8869	94.6734	95.0298	97.8216	96.9875	97.6285	95	97.7909	96.1382	99.0476	97.4359	97.3225		5	95	15	664	19	473	1	104	23	874	23	836	16	373	53	942	25	478	21	943	41	1320	6	247
2582SPPL2A	2582	SPPL2A	Cassette	-6.5232	-5.55038	6.95968	0.0722688	0.0767407	0.0256173		82.2464	86.376	82.5	90.9177	91.2724	89.8113	72.9167	79.4118	79.2244	86.3636	87.2852	81.7014		13	35	84	324	75	286	12	76	111	762	114	509	49	227	100	634	91	429	96	961	107	1119	27	238
5534XTP6	5534	XTP6	Cassette	0.0433463	0	0.0433463	0.42265	#DIV/0!	0.42265		99.87	100	100	100	100	100	100	100	100	100	100	100		0	293	0	1116	0	927	0	48	0	339	0	412	1	768	0	1492	0	748	0	434	0	512	0	165
3449UNC84A	3449	UNC84A	Cassette	0.0456621	-0.0898484	0.0456621	0.42265	0.184331	0.42265		100	100	99.863	100	100	100	100	100	100	100	99.8592	99.8713		0	139	0	660	0	551	0	74	1	709	1	776	0	525	0	1265	1	729	0	739	0	1098	0	189
3442C19orf63	3442	C19orf63	Cassette	-0.0745712	-0.187424	0.112852	0.42265	0.131226	0.347645		0.223714	0	0	0.124533	0.0999001	0.337838	0	0	0	0	0	0		107	0	595	0	426	0	107	0	584	0	655	0	446	1	950	0	504	0	802	1	1000	1	295	1
6146TLK2	6146	TLK2	Cassette	-1.31176	3.82379	-10.7052	0.831864	0.730653	0.126472		58.9347	63.9818	61.6	56.3988	53.9666	42.0354	49.6	64.4703	66.5109	36.5385	62.6996	64.6341		63	62	275	499	215	427	66	38	257	432	261	477	239	343	474	842	240	385	293	379	441	517	131	95
1933STX2	1933	STX2	Cassette	5.58367	6.16906	0.71456	0.00729484	0.0162206	0.431091		90.6137	91.6025	90.2292	92.8125	91.3004	90.4762	97.7444	96.3678	95.0843	100	96.3785	96.7177		3	130	32	849	35	677	0	67	31	825	30	884	52	502	109	1189	81	748	46	594	95	997	12	114
767RP5-1022P6.2	767	RP5-1022P6.2	Cassette	8.16562	13.9258	-14.886	0.0882486	0.185196	0.150004		81.791	76.8049	77.0574	58.3527	55.6667	76.9759	92.3077	82.4959	85.3465	88.1481	74.6878	69.9367		9	108	108	509	74	431	16	119	304	897	285	663	61	274	151	500	92	309	359	503	532	668	67	224
632ACACA	632	ACACA	Cassette	0.636756	1.87063	-0.746121	0.208362	0.0405835	0.194849		98.6667	98.3402	97.9616	96.78	97.9502	98	98.7879	99.6341	98.4568	100	99.8374	98.5047		2	163	3	817	10	638	0	83	1	614	8	527	12	888	28	1659	17	817	18	541	14	669	3	147
6385PAN3	6385	PAN3	Cassette	31.6744	36.1236	1.10471	0.000616813	0.0104944	0.567252		31.2261	31.9253	35.5956	31.8239	35.6364	34.6008	60.8247	68.2759	64.6694	61.4286	75.2577	73.7456		38	59	184	396	171	313	27	43	192	584	225	632	359	163	838	393	465	257	542	253	708	392	172	91
196ZNF207	196	ZNF207	Cassette	-14.1729	-3.10642	-3.27925	0.0528561	0.67984	0.592919		80.3987	84.7842	88.9685	83.8671	88.4465	72	63.7681	77.904	69.9605	68.6869	85.3604	80.9471		50	88	175	617	152	354	31	68	130	758	173	735	118	484	208	1159	77	621	136	707	177	1355	63	162
911DKFZp434K245	911	DKFZp434K245	Cassette	3.52735	0.58168	-0.32622	0.0255794	0.802981	0.872699		94.0217	94.3524	94.6067	92.5926	91.8486	97.561	99.0148	97.762	96.7862	96.9925	93.5294	93.2253		2	201	22	961	26	783	4	129	44	636	46	633	44	692	92	1537	48	842	28	350	56	631	5	200
5391RNF146	5391	RNF146	Cassette	-1.50077	-7.06186	7.90517	0.68973	0.0812214	0.0201167		10.7438	12.9893	14.5363	23.3779	17.7738	20.8333	15.493	13.1894	5.08475	13.0952	18.0103	9.69388		60	11	362	55	336	18	73	11	478	105	531	57	216	26	489	73	341	58	803	245	916	198	209	55
2672SDCBP	2672	SDCBP	Alt5Prime	0.133768	-0.232456	-0.0264882	0.192653	0.524538	0.889919		99.7691	100	99.8296	100	100	99.5192	100	100	100	99.0566	99.7653	100		0	82	0	542	0	552	1	105	2	850	0	925	1	432	0	1041	1	586	0	737	0	1213	1	207
5934TRAF2	5934	TRAF2	Alt5Prime	0	0	0	#DIV/0!	#DIV/0!	#DIV/0!		0	0	0	0	0	0	0	0	0	0	0	0		212	0	1080	0	738	0	57	0	973	0	1026	0	628	0	1272	0	714	0	459	0	745	0	115	0
6630TFRC	6630	TFRC	Alt5Prime	-0.105497	-0.0083673	-0.155081	0.461678	0.923657	0.30777		0	0.369822	0.281294	0	0.185874	0	0	0.186916	0.14771	0	0	0.160772		210	0	1068	2	676	1	85	0	754	0	621	1	708	0	1347	5	709	2	347	0	537	1	119	0
2954AKAP11	2954	AKAP11	Cassette	1.97031	7.71194	6.74105	0.19118	0.120657	0.0455542		9.38166	10.1211	9.26194	16.3295	13.64	19.0184	9.52381	12.8947	12.2571	30.2632	19.7665	22.0941		95	10	662	98	587	82	53	23	962	237	878	249	425	44	1039	117	627	64	579	113	1089	172	132	31
3345NUP98	3345	NUP98	Cassette	1.72983	1.23259	0.0566763	0.0282646	0.183808	0.92098		97.5265	97.1429	98.2684	98.4448	96.9886	97.6744	99.3506	99.2424	99.5342	100	97.861	98.9446		1	153	7	917	3	641	0	107	16	732	8	750	14	552	37	1258	12	681	10	633	29	934	5	210
2441HSPH1	2441	HSPH1	Cassette	0.789688	-0.887464	0.421469	0.0757855	0.661162	0.676082		98.2036	97.5017	98.3526	97.069	98.2533	100	99.0099	98.5599	98.8571	100	94.4822	98.1777		2	200	16	1095	10	865	0	81	65	1113	16	862	12	656	37	1444	10	597	17	563	12	675	0	127
6891TCEA1	6891	TCEA1	Cassette	0	0	0	#DIV/0!	#DIV/0!	#DIV/0!		0	0	0	0	0	0	0	0	0	0	0	0		131	0	737	0	748	0	92	0	664	0	850	0	523	0	1144	0	599	0	518	0	891	0	175	0
2151ARFGAP1	2151	ARFGAP1	Cassette	-4.73641	-1.30994	3.05967	0.0927345	0.268415	0.0507721		93.2203	91.4607	91.8367	95.6958	96.4525	93.5484	88.7805	89.3976	84.1304	93.9189	93.5694	94.2786		23	182	88	742	73	387	9	139	69	1004	46	758	28	385	76	814	36	405	30	667	37	1006	14	203
1477TRAF3	1477	TRAF3	Cassette	0.445623	0.704198	-0.490242	0.229932	0.359143	0.509057		99.0762	99.8873	99.1055	98.0024	98.5959	100	100	99.6169	99.789	100	99.4226	99.2883		0	101	2	520	1	473	0	81	5	861	6	837	4	429	1	886	5	554	17	834	18	1264	0	264
1950HMGN3	1950	HMGN3	Cassette	-0.65505	0.337314	6.91246	0.691527	0.963325	0.314049		3.1401	4.94253	7.09677	10.5735	21.6	3.74332	4.32099	2.67857	6.21469	6.89655	8.76289	21.2693		155	7	654	18	498	33	81	6	531	51	459	124	401	13	827	43	576	44	499	59	490	135	180	7
574GOLGA2	574	GOLGA2	Cassette	-5.35195	-2.90727	-3.17451	0.0822531	0.0316096	0.0772763		12.3874	13.141	9.62343	9.73202	7.52809	8.3682	3.59281	5.62414	9.87903	6.08696	5.63536	5.18417		161	6	688	41	447	49	108	7	854	51	695	38	389	55	813	123	432	46	640	69	823	67	219	20
5939CDKAL1	5939	CDKAL1	Cassette	-0.0345581	-0.0828869	0.0539431	0.814791	0.567895	0.663383		100	99.7118	99.763	99.8875	99.7492	100	100	99.7067	99.6644	100	99.7644	99.6236		0	65	1	340	1	297	0	89	2	847	3	794	0	312	2	692	1	421	1	888	3	1193	0	231
2320SYNJ2	2320	SYNJ2	Cassette	0	0	0	#DIV/0!	#DIV/0!	#DIV/0!		100	100	100	100	100	100	100	100	100	100	100	100		0	100	0	448	0	249	0	203	0	1431	0	1320	0	327	0	636	0	287	0	1424	0	2618	0	229
6778UNC13B	6778	UNC13B	Cassette	0	0.142565	0.40535	#DIV/0!	0.60812	0.00498334		0	0	0	0.440529	0.42709	0.348432	0	0	0	1.0101	0.233645	0.4		107	0	551	0	384	0	98	1	854	2	996	4	624	0	1193	0	551	0	904	4	1632	7	286	1
265JMJD6	265	JMJD6	Cassette	1.16322	-4.34329	11.6023	0.622228	0.289003	0.0157218		4.05983	4.74806	6.53061	15.9091	13.9111	20.3252	10.1695	4.06977	4.58891	18.1818	9.62861	9.30506		106	12	660	28	499	24	36	8	657	70	770	79	449	19	983	49	458	32	407	77	755	122	98	25
5805CNOT6	5805	CNOT6	Cassette	4.99918	1.50145	-0.903064	0.00455906	0.374485	0.429139		5.17241	7.27788	6.36943	5.34759	6.79468	3.96825	11.4286	11.7962	10.5925	5	9.18919	6.4257		62	8	658	88	498	59	38	2	672	68	699	48	440	24	981	77	735	50	531	30	631	46	121	5
6727dJ1198O21.1	6727	dJ1198O21.1	Cassette	7.21716	2.16062	-13.0309	0.35568	0.340106	0.0150659		23.6923	21.867	16.4474	9.19708	5.91549	7.80142	39.0625	26.183	18.4127	12.7273	9.7493	6.91928		39	25	234	83	257	58	48	7	324	35	565	42	248	77	611	171	381	75	622	63	1002	63	260	22
545TCF7	545	TCF7	AltEnd	-2.45569	-3.67889	0.968869	0.0759681	0.147633	0.209804		99.8117	99.2654	98.0163	100	100	100	95.5224	96.0159	98.188	93.3333	96.8421	98.7879		9	192	60	1446	16	867	2	28	18	552	4	326	1	530	8	1081	17	840	0	116	0	132	0	53
5080TCF7	5080	TCF7	Cassette	2.45569	3.67889	-0.968869	0.0759681	0.147633	0.209804		0.188324	0.734619	1.98366	0	0	0	4.47761	3.98406	1.812	6.66667	3.15789	1.21212		192	9	1446	60	867	16	28	2	552	18	326	4	530	1	1081	8	840	17	116	0	132	0	53	0
5081TCF7	5081	TCF7	Alt3_Cassette	2.45569	3.67889	-0.968869	0.0759681	0.147633	0.209804		0.188324	0.734619	1.98366	0	0	0	4.47761	3.98406	1.812	6.66667	3.15789	1.21212		192	9	1446	60	867	16	28	2	552	18	326	4	530	1	1081	8	840	17	116	0	132	0	53	0
2632CDC7	2632	CDC7	Cassette	-1.24739	-0.895632	-0.457709	0.0116025	0.353114	0.494297		97.8723	98.2881	98.0769	97.389	96.8085	98.6667	96.4286	96.9512	97.1154	95.4545	97.1311	97.5916		4	108	25	795	27	909	2	42	21	711	23	932	14	644	29	1665	17	867	10	373	21	637	1	74
3468CBS	3468	CBS	Cassette	1.34215	-0.0581596	2.97878	0.530877	0.98797	0.455038		6.22363	8.05106	6.71016	15.2263	10.6132	4.08163	5	9.04872	10.9626	12.5	9.58904	7.65766		133	7	784	78	999	123	21	3	330	35	410	34	889	59	1873	164	1001	72	206	37	379	45	47	2
5496MYB	5496	MYB	Cassette	-2.94934	-1.44725	0.753582	0.0810177	0.510004	0.680521		4.20712	4.84988	5.04505	7.27903	6.75818	2.32558	0	3.25901	1.99501	6.34921	3.45269	2.21914		88	0	564	19	393	8	59	4	755	27	705	16	296	13	824	42	527	28	535	42	883	64	168	4
307TUSC3	307	TUSC3	Cassette	0.0749034	-0.0372439	0.149142	0.68413	0.42265	0.42265		99.5526	100	100	100	100	100	100	100	99.7773	100	100	99.8883		0	72	0	562	1	448	0	83	0	857	1	894	2	445	0	929	0	540	0	815	0	1146	0	167
6316CCAR1	6316	CCAR1	Cassette	-6.40921	2.84583	-18.9349	0.164485	0.265463	0.00702386		47.1503	43.2292	37.6782	23.6422	26.9036	20.7071	31.1475	39.3082	38.3743	24.4898	26.7062	28.5942		84	38	386	250	326	203	74	24	494	180	447	179	204	182	545	415	306	185	478	148	576	212	157	41
6182GALNT10	6182	GALNT10	Cassette	1.71357	2.99614	0	0.190079	0.258559	#DIV/0!		0	0	0	0	0	0	0	2.24215	2.89855	6.81818	0.815217	1.35501		42	0	218	5	201	6	82	6	730	6	728	10	316	0	638	0	346	0	1134	0	1806	0	354	0
2806RAD17	2806	RAD17	Cassette	0.730971	-0.0983059	0.444976	0.236759	0.933717	0.621053		3.40426	3.15877	4.55882	4.90046	2.7618	4.79452	4.7619	4.64548	3.90738	5.76923	3.33919	3.05344		80	4	780	38	664	27	49	3	550	19	635	20	454	16	1165	38	649	31	621	32	845	24	139	7
5200DKFZp564B172	5200	DKFZp564B172	Cassette	-0.0107582	-0.51764	-0.000503211	0.941818	0.447445	0.997071		100	99.8943	99.7783	100	99.6711	100	100	100	99.6403	98.2759	100	99.8423		0	96	0	640	2	554	1	57	0	566	1	633	0	449	1	945	1	450	0	703	3	909	0	160
2694RBM10	2694	RBM10	Cassette	-5.68057	-0.48734	-3.05522	0.102767	0.940053	0.45654		89.1975	87.1947	91.1374	86.4017	91.6667	80.2956	79.2035	85.0664	86.2179	75.8621	88.2803	92.7596		47	179	135	769	86	538	21	66	92	693	53	679	70	578	173	1178	60	617	65	413	61	671	40	163
1266DPP8	1266	DPP8	Cassette	-1.77371	-0.779399	-3.1447	0.302337	0.698955	0.110362		14.1071	15.0364	17.8899	14.4492	12.2211	10.929	12.037	14.3975	15.2778	10.9756	9.55497	14.7305		95	13	547	92	488	88	73	9	691	73	712	123	481	79	1051	186	537	117	598	101	905	126	163	20
5880VPS26A	5880	VPS26A	Cassette	-0.086542	0.0862367	-0.0262036	0.36109	0.638166	0.849411		0.205339	0.199005	0	0.325733	0	0	0	0.144718	0	0	0.441176	0.143266		159	0	690	1	545	0	86	0	677	3	697	1	486	1	1003	2	584	0	612	2	765	0	193	0
1553COPA	1553	COPA	Cassette	0	0	0	#DIV/0!	#DIV/0!	#DIV/0!		100	100	100	100	100	100	100	100	100	100	100	100		0	54	0	443	0	486	0	58	0	569	0	885	0	419	0	930	0	503	0	797	0	1113	0	275
1044PALM2-AKAP2	1044	PALM2-AKAP2	Cassette	0	0	0	#DIV/0!	#DIV/0!	#DIV/0!		0	0	0	0	0	0	0	0	0	0	0	0		89	0	403	0	410	0	59	0	857	0	1147	0	507	0	1090	0	713	0	594	0	1181	0	250	0
2154TFDP1	2154	TFDP1	Cassette	5.57336	-0.00785208	4.47511	0.151051	0.998719	0.307866		74.4159	77.7086	76.2115	76.9231	77.6382	87.2	86.802	79.51	78.744	86.2745	75.2448	80.2184		26	171	184	714	176	652	14	88	177	538	163	661	219	637	358	1248	216	692	57	190	89	309	16	109
5632BZW2	5632	BZW2	Cassette	0	0.383009	-0.383009	#DIV/0!	0.333135	0.333135		100	100	100	99.8314	100	99.0196	100	100	100	100	100	100		0	95	0	631	0	565	0	52	0	555	0	682	0	478	0	873	0	552	1	592	0	665	1	101
3564FGFR1	3564	FGFR1	Cassette	18.4864	26.7274	4.73414	0.195511	0.00101693	0.38066		50.5263	50	62.8743	60.4692	60.9261	56.2077	53.3333	85.5263	80	81.5385	88.3996	87.8472		7	8	11	65	10	40	12	53	108	823	105	759	47	48	114	114	62	105	674	1031	1232	1921	194	249
6839COPZ1	6839	COPZ1	Alt3Prime	-0.123652	0.56373	-0.106358	0.428721	0.423202	0.456092		0	0.230415	0.386847	0.165563	0.132626	0	0	0	0.246305	1.78571	0	0.203666		115	0	567	0	405	1	55	1	479	0	490	1	450	0	866	2	515	2	603	1	753	1	225	0
64ZMIZ1	64	ZMIZ1	Cassette	11.315	4.33766	1.05134	0.157859	0.145719	0.83447		66.6667	68.9189	55.2147	61.4483	65.4809	67.0251	81	78.5575	65.1877	72.327	66.4839	68.1564		19	81	110	403	102	191	44	115	550	1091	456	976	82	164	138	306	146	180	362	577	524	994	92	187
5087TCF7	5087	TCF7	AltEnd	0	0	0	#DIV/0!	#DIV/0!	#DIV/0!		100	100	100	100	100	100	100	100	100	100	100	100		0	192	0	1446	0	867	0	28	0	552	0	326	0	530	0	1081	0	840	0	116	0	132	0	53
253SERP1	253	SERP1	Cassette	0	0	0	#DIV/0!	#DIV/0!	#DIV/0!		100	100	100	100	100	100	100	100	100	100	100	100		0	94	0	473	0	441	0	36	0	836	0	974	0	367	0	966	0	612	0	876	0	1359	0	156
3505SMPD4	3505	SMPD4	Cassette	-0.11932	-2.04735	1.41258	0.893888	0.161333	0.203129		1.77515	2.55064	1.60819	2.97619	2.30041	4.8951	0.985222	1.222	3.36879	0	0.981767	3.0479		201	2	970	12	545	19	77	0	706	7	668	21	664	12	1299	34	673	11	489	15	722	17	136	7
5179PIGT	5179	PIGT	Cassette	0.454995	-0.138742	-0.552718	0.371712	0.866267	0.2787		98.3871	97.5569	98.7322	98.0626	97.7802	97.1751	98.2906	99.2357	98.5149	98.7805	97.4576	96.3636		2	115	6	779	6	398	1	81	18	690	20	530	8	488	29	1158	8	623	13	658	20	881	5	172
6273SLC35A3	6273	SLC35A3	Cassette	1.01571	-1.62661	1.5608	0.179498	0.381063	0.396558		2.29008	3.44828	1.67939	2.6178	2.5641	6.91824	3.92157	3.27869	3.2646	3.50877	1.74622	1.96532		98	4	649	22	563	19	55	2	844	15	848	17	384	9	924	33	644	11	558	15	798	21	148	11
5195SCYL2	5195	SCYL2	Cassette	-0.451394	-0.751927	0.351222	0.615846	0.358433	0.322485		99.4382	98.8877	99.7904	100	99.6416	99.5283	97.4359	99.8012	99.5249	97.7273	99.8217	99.3651		2	76	1	502	2	419	1	43	1	560	4	626	2	354	10	889	1	476	0	824	5	1390	1	211
2723SS18	2723	SS18	Cassette	-1.1177	0.187914	1.08238	0.408107	0.856871	0.438439		93.8776	93.8633	96.6732	94.5501	97.4419	95.6693	95.0495	92.4188	93.5927	95.5056	95.7333	96.986		5	96	42	512	28	409	4	85	32	718	28	901	18	276	44	673	17	494	43	746	33	1257	11	243
6904BZW2	6904	BZW2	Cassette	0.0777306	0.45086	-0.31993	0.868925	0.550603	0.121564		98.9293	98.8338	98.7762	98.2732	98.705	98.6014	98.1818	98.9761	99.6146	100	97.8304	99.1018		2	108	6	580	2	517	0	66	11	496	6	662	5	462	12	1017	7	565	11	626	9	686	2	141
309C20orf199	309	C20orf199	Cassette	-0.023182	-1.34371	1.19883	0.964755	0.452521	0.131711		95.4373	94.3478	95.0617	97.0015	95.2297	96.2121	95.2381	95.3593	94.1799	91.954	96.0643	96.3939		6	120	31	637	22	356	7	80	49	1196	26	695	12	251	39	651	20	385	20	647	54	1078	5	127
2686SEC24B	2686	SEC24B	Cassette	1.4565	3.12905	-0.579657	0.139327	0.254628	0.803617		94.8819	92.6829	93.7598	93.9744	96.1882	89.4231	95.6835	95.6242	94.3864	95.6044	96.7391	96.6292		6	133	34	743	43	723	4	87	30	890	33	946	26	482	87	1102	40	601	47	733	47	1186	22	186
5113GPI	5113	GPI	Junc	#VALUE!	#VALUE!	#VALUE!	#VALUE!	#VALUE!	#VALUE!		#VALUE!	#VALUE!	#VALUE!	#VALUE!	#VALUE!	#VALUE!	#VALUE!	#VALUE!	#VALUE!	#VALUE!	#VALUE!	#VALUE!		119	NA	595	NA	440	NA	58	NA	739	NA	676	NA	534	NA	966	NA	601	NA	524	NA	1073	NA	136	NA
6562AGL	6562	AGL	Cassette	-0.304723	0.991259	0.598353	0.495525	0.245098	0.216302		0.767754	0.755287	1.32231	1.88406	1.88679	0.869565	0	1.19454	0.736648	3.75	1.9774	1.88679		84	0	579	7	539	4	77	3	694	14	728	14	517	4	1314	10	597	8	677	13	988	19	228	2
2058SMG7	2058	SMG7	Cassette	-6.85683	-0.803418	-5.09722	0.0565944	0.662486	0.0297782		23.0038	21.4549	20.1536	14.1026	17.1923	18.0258	11.8812	18.4595	13.7011	14.4928	18.0775	14.3401		89	12	614	139	485	77	59	10	571	126	675	113	405	121	853	233	416	105	603	99	814	169	191	42
786MTX2	786	MTX2	Cassette	0.362567	0.257143	-0.0342583	0.457545	0.317482	0.42265		0	0.102775	0	0	0	0	1.19048	0	0	0	0.638978	0.13245		83	1	585	0	506	0	65	0	622	4	754	1	385	0	972	1	534	0	674	0	901	0	177	0
3379FAM98C	3379	FAM98C	Cassette	-0.168813	-1.00957	-0.0189634	0.698521	0.233531	0.967078		97.3941	98.4028	98.324	97.5191	98.5057	98.0392	97.7444	97.5347	98.3355	98.1818	96.6997	96.1538		3	130	16	633	13	768	1	54	20	586	24	600	16	598	23	1417	12	704	13	511	13	857	3	150
3107MAP4	3107	MAP4	Cassette	0.871655	-0.053823	2.15178	0.287583	0.967776	0.00606337		96.3023	97.0588	96.478	98.2206	98.7984	99.2754	97.3684	96.4912	98.5944	100	99.7319	96.401		2	74	18	495	7	491	0	42	1	372	14	375	23	599	44	1452	28	767	10	552	9	740	1	137
6200MEF2A	6200	MEF2A	Cassette	4.62029	4.70824	-1.19395	0.0617248	0.129568	0.604641		94.6128	92.6829	92.9336	93.3833	94.8027	88.4615	100	98.7234	95.3668	93.9394	98.5965	98.2363		0	55	6	464	12	247	2	31	8	562	10	557	16	281	48	608	33	434	53	748	54	985	18	138
254BNIP1	254	BNIP1	Cassette	1.95907	-0.35589	0.599424	0.449807	0.640994	0.424518		0.579151	1.69205	0.338409	1.13269	0.775194	2.5	7.01754	0.853242	0.616016	1.75439	1.39165	0.194175		106	8	581	5	484	3	56	1	496	7	514	1	515	3	1162	20	589	2	611	7	896	7	156	4
2317HM13	2317	HM13	Cassette	-0.317673	-0.612007	0.804273	0.569917	0.197028	0.119938		99.1614	98.5849	98.152	99.2248	99.0863	100	97.8261	97.9757	99.1435	98.3193	98.8889	99.2669		4	180	20	968	4	463	2	117	10	890	5	677	4	473	12	836	9	478	5	640	9	976	0	201
6499ARV1	6499	ARV1	Cassette	0.458043	-0.318534	0.553591	0.570919	0.583204	0.21403		98.533	99.1045	98.0851	99.3475	98.6811	99.3548	100	97.7912	99.3056	98.4848	98.2143	99.7286		0	86	11	487	3	429	1	65	8	440	2	735	6	403	9	996	9	461	4	609	11	823	1	154
2798SNRPB2	2798	SNRPB2	Alt5Prime	-1.46361	-3.08791	2.25632	0.305393	0.0156691	0.00840677		83.7209	83.452	82.6742	86.1976	85.0526	85.3659	81.7308	80	83.7255	81.3559	82.7103	83.2861		19	85	168	672	83	427	11	48	148	708	118	588	77	396	186	938	92	439	102	637	142	808	24	140
1490MYO18A	1490	MYO18A	Cassette	0	-0.169659	0.169659	#DIV/0!	0.315735	0.315735		0	0	0	0	0.0888099	0.420168	0	0	0	0	0	0		93	0	422	0	433	0	128	0	1148	0	1360	0	383	0	914	0	503	0	712	0	1125	1	237	1
2398DHX33	2398	DHX33	Cassette	0.233412	0.169819	0.212151	0.451206	0.434633	0.34467		99.1007	99.6444	99.2188	99.4681	99.7275	99.4048	100	99.3135	99.3506	100	99.6748	99.435		0	155	6	868	4	612	0	70	2	613	3	528	5	551	4	1121	5	635	3	561	2	732	1	167
3661RAB6A	3661	RAB6A	Cassette	0.432637	-0.477148	0.368926	0.630079	0.590504	0.71538		97.1591	99.4852	98.5043	99.4444	99.375	97.4359	98.1818	98.5251	99.7396	97.3684	98.4993	98.9562		1	54	5	334	1	383	2	74	11	722	10	948	10	342	4	773	7	461	4	716	7	1113	5	190
840ELOVL1	840	ELOVL1	Cassette	0.554908	-0.673117	0.386434	0.0523574	0.260709	0.185653		99.0676	99.2616	99.5968	99.7222	99.3631	100	100	99.8039	99.7868	98.1481	99.4413	99.4764		0	114	1	509	1	468	1	53	4	712	5	950	4	425	7	941	2	494	2	718	7	1092	0	190
1828LSM14A	1828	LSM14A	Cassette	7.42674	3.97517	4.70943	0.12518	0.271144	0.0378226		77.1429	77.0077	79.2683	80.4276	82.545	84.5745	90.5512	85.0073	80.1406	91.6667	84.8676	82.9384		12	115	103	584	113	456	7	77	120	673	144	700	88	297	209	700	119	455	119	489	155	733	29	159
5751RNF216L	5751	RNF216L	Cassette	22.0674	21.0587	-5.75334	0.00664138	0.00491936	0.135236		26.6667	24.0994	24.9383	15.4804	18.9843	23.9796	42.623	49.2837	50	46.0526	38.1737	37.3942		70	52	354	344	245	245	41	35	413	255	370	221	297	108	611	194	304	101	475	87	670	157	149	47
1180SRPK2	1180	SRPK2	AltStart	35.76	36.0176	-15.4604	1.84846e-05	0.0067707	0.0704089		45.9082	47.451	49.6571	28.8079	26.5574	41.2698	84	84.8335	81.4626	72.5	66.5966	65.5914		20	105	123	688	109	479	11	29	159	317	160	305	271	230	536	484	367	362	430	174	672	243	74	52
1077MATR3	1077	MATR3	Cassette	-0.0652316	0.0481	-0.0481	0.42265	0.42265	0.42265		100	100	100	99.8557	100	100	100	99.8043	100	100	100	100		0	65	1	510	0	407	0	69	0	856	0	932	0	319	0	803	0	502	1	692	0	1180	0	204
3020TXNDC11	3020	TXNDC11	Cassette	1.01965	0.0678994	0.909581	0.125679	0.880532	0.0612376		97.2973	98.2313	97.9079	98.9474	98.3108	98.9071	98	99.0991	99.3964	98.2456	98.6458	99.4775		2	98	6	660	3	494	2	112	13	947	5	952	9	324	13	722	10	468	7	658	15	873	2	181
6079HMBS	6079	HMBS	Cassette	-0.215444	-0.65948	0.0925246	0.155342	0.290069	0.556121		99.7468	99.5232	99.8624	99.7653	99.6448	100	99.422	99.6236	99.4406	98.2456	99.802	99.384		1	172	3	794	4	711	1	56	1	504	3	484	2	788	7	1461	1	726	1	425	2	561	0	110
7R3HDM2	7	R3HDM2	Cassette	1.33095	3.0089	0.120934	0.264144	0.102988	0.88395		93.4673	94.3173	92.1403	93.9803	92.5574	93.75	96	93.2432	94.6746	98.0392	94.2492	97.026		2	48	20	276	9	160	1	50	18	295	8	261	39	558	77	1278	65	762	49	765	94	1169	13	195
5238C4orf8	5238	C4orf8	Cassette	0.58348	0.396571	-0.501319	0.530173	0.269414	0.208691		0.235849	0.294985	1.09091	0	0.117786	0	0	0.808081	2.5641	0	0.909091	0.398406		87	0	491	4	342	9	73	0	654	6	750	3	423	1	1014	3	544	6	648	0	848	1	183	0
25EZH2	25	EZH2	Cassette	-1.75485	-2.72985	10.7251	0.622775	0.578612	0.00942986		67.4731	68.711	63.1098	76.1644	79.3046	76	69.6721	60.1282	64.2289	82.1429	68.1579	72.9787		37	85	311	469	225	404	5	23	121	259	127	343	242	502	551	1210	363	621	87	278	125	479	24	76
580PDE4DIP	580	PDE4DIP	Cassette	0.0535045	0.0719374	-0.0710506	0.42265	0.469897	0.477002		100	99.8395	100	99.8765	99.7498	100	100	100	100	100	100	99.8421		0	73	0	402	0	338	0	141	0	1377	2	1265	0	265	1	622	0	355	1	809	3	1196	0	251
6607VCL	6607	VCL	Alt5Prime	1.78593	-0.414641	0.595385	0.423772	0.58902	0.444124		0	0.145349	0.609756	0.190476	0.256542	2.09424	5.61798	0.200803	0.294118	0.961538	0.0714796	0.264317		84	5	497	1	339	1	103	1	1398	1	1132	3	336	0	687	1	326	2	1048	2	1944	5	187	4
144CDCA7L	144	CDCA7L	Cassette	23.308	28.8136	-16.289	0.00108393	6.08736e-06	0.00749183		46.4768	52.7941	48.1579	32.5784	34.1151	31.8681	69.7674	76.3699	71.2154	62.8571	61.087	61.0583		26	60	138	446	135	334	13	22	179	281	287	450	357	310	642	718	394	366	387	187	618	320	62	29
1372TXNL4A	1372	TXNL4A	Cassette	0	0	0	#DIV/0!	#DIV/0!	#DIV/0!		0	0	0	0	0	0	0	0	0	0	0	0		132	0	636	0	543	0	42	0	427	0	454	0	556	0	1111	0	688	0	611	0	803	0	183	0
6225DAP3	6225	DAP3	Cassette	9.91669	6.63281	0.300367	0.00296793	0.0679209	0.894305		17.7866	19.7729	18.7063	20.2995	21.6356	15.2318	27.1028	28.3051	30.608	25	25.3478	26.7176		78	29	423	167	331	146	48	16	483	164	480	175	416	90	848	209	465	107	479	122	757	209	128	23
6794TAL1	6794	TAL1	Cassette	8.51848	7.2869	-5.76995	0.0108861	0.0329698	0.0660115		86.9186	88.7601	83.9465	77.2812	82.0276	83.0065	97.561	93.9394	93.6803	89.5349	88.9442	85.697		4	160	58	899	34	504	9	77	111	893	118	707	45	299	97	766	96	502	122	415	156	712	26	127
1907WDR26	1907	WDR26	Cassette	0.300595	0.166696	0.337412	0.741832	0.779277	0.615367		0	1.97183	0.809717	1.28913	1.2003	1.30435	0	1.6	2.08333	2.46914	0.845411	0.979325		33	0	246	4	188	4	79	2	821	7	910	9	155	0	348	7	245	2	1072	14	1317	16	227	3
971VIM	971	VIM	Cassette	0	0	0	#DIV/0!	#DIV/0!	#DIV/0!		100	100	100	100	100	100	100	100	100	100	100	100		0	61	0	450	0	267	0	267	0	2108	0	1463	0	230	0	463	0	246	0	840	0	1240	0	157
6271MTA1	6271	MTA1	Cassette	0.373245	0.36049	0.745644	0.257236	0.588983	0.0445071		0	0.192864	0	0.784929	0.502008	1.14286	0	0.828729	0.483871	2.27273	0.551724	0.686813		108	0	718	6	617	3	43	1	721	4	723	5	464	0	1035	2	540	0	632	5	991	5	173	2
6644TMEM135	6644	TMEM135	Cassette	-0.0569801	-0.0237479	-0.0829187	0.42265	0.869504	0.42265		100	100	100	100	99.7512	100	100	100	99.8291	100	99.68	100		0	75	0	606	1	584	0	44	2	623	0	751	0	386	0	959	0	520	0	555	2	802	0	114
2271IMPDH2	2271	IMPDH2	Cassette	-0.0836915	-0.0310464	-0.0296373	0.416286	0.86706	0.810214		0.323102	0.145666	0.141243	0.33557	0.185529	0	0	0.242522	0.116414	0	0.42796	0		218	0	1234	3	858	1	63	0	698	3	583	0	617	2	1371	2	707	1	297	1	538	1	90	0
2378CUX1	2378	CUX1	Cassette	-1.06296	-0.945217	-4.93157	0.763673	0.75435	0.14127		78.9157	74.9789	80.8482	77.4011	71.4684	71.0784	77.4194	72.2826	81.8519	75.7576	69.0355	72.3192		14	48	102	266	49	221	8	25	122	272	111	290	105	393	296	887	140	591	160	548	307	769	59	145
6425Chk2	6425	Chk2	Cassette	5.57041	3.04818	-6.98769	0.0446669	0.482977	0.164788		85.2273	82.5234	85.0258	81.7185	79.3632	70.7317	92.7711	88.8889	87.8277	76.5957	82.9105	81.4516		6	77	71	568	65	469	11	36	128	621	161	707	65	375	187	883	87	494	100	447	175	673	36	87
2536WSB1	2536	WSB1	MulSkip	0.559404	-0.52315	0.430525	0.202751	0.403795	0.277336		98.7879	99.1184	99.7826	99.6053	99.8907	99.4845	100	100	99.3671	98.1818	99.8503	99.3789		0	55	0	377	2	314	1	54	1	667	6	960	4	326	7	787	1	459	3	757	2	1827	1	193
1755STAG2	1755	STAG2	Cassette	-0.202447	1.46202	0.588551	0.335373	0.314967	0.438583		2.37154	2.48834	2.32919	2.49554	4.20354	2.25564	2.17391	1.92555	2.48227	2.98507	3.83663	6.51907		90	2	764	15	550	14	65	2	777	31	760	53	494	12	1254	32	629	15	547	14	866	38	130	3
6661ZNF678	6661	ZNF678	Cassette	4.10414	-0.70434	0.480628	0.0434549	0.863829	0.795097		83.9921	86.5815	83.0247	83.8889	83.432	87.7193	88.8889	87.6972	89.3246	91.0714	79.5848	82.2709		10	80	78	556	49	410	5	51	118	460	89	413	81	425	168	1084	110	538	87	453	140	705	21	150
3369NFATC2	3369	NFATC2	Cassette	2.4945	1.32065	0.491053	0.0653202	0.203139	0.660828		97.5871	97.2798	95.1031	96.5206	96.4151	98.5075	100	98.574	98.8796	99.3711	97.5628	98.4712		0	92	8	553	4	353	1	158	32	1281	17	1095	9	364	21	751	19	369	27	749	38	1022	3	198
5236CCAR1	5236	CCAR1	Cassette	0.0364299	0	0.0364299	0.42265	#DIV/0!	0.42265		100	99.8907	100	100	100	100	100	100	100	100	100	100		0	65	0	544	0	427	0	43	0	532	0	600	0	359	1	914	0	558	0	654	0	960	0	163
6583NT5DC1	6583	NT5DC1	Alt3Prime	0.279202	-1.16059	0.502255	0.569041	0.298618	0.236579		99.373	98.9234	99.1007	99.8748	99.0291	100	100	98.6348	99.6	100	98.3051	97.1171		0	35	4	289	1	249	0	42	9	522	16	539	2	317	9	827	5	551	1	798	9	918	0	142
6716LOC728323	6716	LOC728323	Cassette	3.6233	1.19915	-1.74681	0.076753	0.559861	0.280587		91.1364	90.5016	94.2657	89.9237	89.2052	91.5344	95.3846	96.3597	95.0292	88.3721	91.7595	94.1292		3	62	17	450	17	325	5	38	37	412	30	481	39	401	89	848	41	674	66	589	91	752	16	173
613TGDS	613	TGDS	Cassette	0.614118	0.420231	0.726285	0.797115	0.873012	0.729062		84.9315	85.6876	90.4839	88.0157	88.9024	86.3636	85.5932	87.0451	90.3069	88.8889	83.9763	91.6773		17	101	89	598	60	559	6	48	108	566	65	716	55	310	153	916	59	561	61	448	91	729	18	114
3207RALY	3207	RALY	Cassette	0.4623	-0.00574214	0.244461	0.453879	0.985545	0.679976		98.4424	99.8753	100	100	99.5365	99.5146	100	99.7046	100	100	99.1889	99.845		0	97	2	675	0	338	0	104	7	856	1	644	5	316	1	801	0	476	0	585	4	859	1	205
3478ARHGEF7	3478	ARHGEF7	AltStart	-0.083022	0	-0.083022	0.42265	#DIV/0!	0.42265		0	0.249066	0	0	0	0	0	0	0	0	0	0		94	0	551	0	453	0	88	0	1031	0	1163	0	339	0	801	2	515	0	670	0	1060	0	151	0
1194ARHGEF7	1194	ARHGEF7	Cassette	-0.0645995	0	-0.0645995	0.42265	#DIV/0!	0.42265		0	0	0.193798	0	0	0	0	0	0	0	0	0		94	0	551	0	453	0	88	0	1031	0	1163	0	339	0	801	0	515	1	670	0	1060	0	151	0
5976CDYL	5976	CDYL	Cassette	0.132013	-0.30398	-0.109727	0.42265	0.455777	0.639827		100	100	99.604	99.8469	99.4279	100	100	100	100	100	98.913	99.4498		0	95	0	514	0	463	0	65	7	637	4	723	0	393	0	871	2	503	1	652	5	869	0	137
2134MPP5	2134	MPP5	Cassette	-0.0338218	-0.0987539	0.161238	0.770432	0.184958	0.0436589		99.7868	99.9049	99.8246	100	100	100	100	99.6899	99.7249	100	99.843	99.8607		0	88	2	643	2	725	0	57	1	636	1	717	1	468	1	1051	1	569	0	553	0	826	0	136
6873LTBP4	6873	LTBP4	Cassette	-1.83303	-5.46272	2.89901	0.696282	0.121481	0.242376		77.4869	79.4318	83.4728	84.7751	82.9032	81.4103	70.7547	83.4179	80.7198	73.2673	78.5507	80.8824		31	75	98	493	75	314	27	74	222	813	130	550	86	296	181	699	79	399	88	490	159	771	29	127
6094DHDDS	6094	DHDDS	Alt3Prime	0.381776	-0.240478	0.757157	0.439909	0.760606	0.268016		0	0.308008	0	0.492611	0.235018	1.85185	0	0.182149	1.27119	1.69492	0	0.163132		83	0	548	1	466	6	58	1	544	0	612	1	444	0	971	3	500	0	606	3	849	2	159	3
5401FGGY	5401	FGGY	Cassette	0.693254	0.0718221	0.1988	0.137875	0.882278	0.690695		99.6283	99.3103	98.6301	99.4039	98.7613	100	100	99.8252	99.8233	100	99.3117	99.0689		0	101	1	571	1	565	0	97	7	1010	10	1064	1	268	4	576	4	288	4	667	11	877	0	151
2092RNF19A	2092	RNF19A	AltStart	-1.97792	-9.78319	-1.75781	0.230275	0.000145938	0.0479818		97.8155	99.4687	98.4642	97.1182	96.084	97.2727	98.8372	96.1538	94.8235	87.5	86.0606	87.5648		1	85	19	475	22	403	10	70	92	568	96	676	9	403	5	936	9	577	20	674	41	1006	6	214
6328PGPEP1	6328	PGPEP1	Cassette	-1.30251	1.44266	-0.839594	0.507571	0.528857	0.532746		7.25191	9.13793	5.7072	7.94326	5.75264	5.88235	3.57143	8.64198	5.9761	10	4.25532	9.65092		54	2	296	28	236	15	54	6	495	22	440	47	243	19	527	53	380	23	649	56	983	60	224	14
6564SORD	6564	SORD	Alt3Prime	0.328399	-0.151726	0.410634	0.220262	0.739998	0.388583		0	0.0976562	0	0	0.139082	1.19048	0.735294	0.143062	0.204499	0	0.269542	0.604839		135	1	698	1	488	1	52	0	370	1	493	3	520	0	1023	1	551	0	407	0	718	1	166	2
3559HNRNPF	3559	HNRNPF	AltStart	-0.307231	1.97591	-3.01957	0.76885	0.0176517	0.0437419		1.95652	4.37045	3.19328	0	0.461538	0	4.21053	1.97044	2.41758	2.04082	1.57068	2.77778		91	4	597	12	444	11	48	1	564	9	630	18	451	9	919	42	576	19	532	0	647	3	99	0
5814PPARG	5814	PPARG	Cassette	-3.85097	3.16009	2.74936	0.540975	0.0238054	0.560893		100	95.0617	86.4407	96.8153	97.527	95.4082	83.3333	97.7273	88.8889	100	100	99.2308		1	5	1	43	2	16	0	15	0	121	1	129	0	34	4	77	8	51	25	760	16	631	18	374
6333ZBTB40	6333	ZBTB40	Cassette	0	-0.0662691	0.0662691	#DIV/0!	0.42265	0.42265		0	0	0	0	0.198807	0	0	0	0	0	0	0		85	0	483	0	374	0	56	0	598	0	530	0	329	0	752	0	382	0	683	0	1004	2	231	0
5336RBM25	5336	RBM25	Cassette	-0.349007	-0.103197	-0.0354988	0.342576	0.53825	0.42265		100	100	100	100	99.8935	100	99.0909	99.8621	100	100	100	99.5839		1	109	1	724	0	544	0	52	0	603	3	718	0	433	0	1150	0	566	0	537	1	938	0	148
5501HMBOX1	5501	HMBOX1	Cassette	-0.931017	2.91274	-3.14106	0.734462	0.688928	0.637802		67.8133	70.5473	74.2481	70.4682	75.7173	57	73.4375	68.0108	68.3673	63.3333	75.2941	73.2962		17	47	119	253	93	201	22	38	147	448	192	527	131	276	296	709	137	395	246	587	347	1082	86	114
1581UTX	1581	UTX	Cassette	16.652	5.80742	13.3492	0.0235706	0.196137	0.00138948		59.7701	61.3115	57.2917	73.913	71.3736	73.1343	82	75.2086	71.1207	84.7826	75.1256	75.935		18	82	208	631	134	330	14	78	198	598	148	467	140	208	354	561	205	275	144	408	223	556	54	147
1979SEC31A	1979	SEC31A	Cassette	2.82282	2.97281	-0.944435	0.00893314	0.0458079	0.356829		96.8523	96.8685	96.3235	94.795	95.098	97.318	100	98.7302	99.7826	98.7342	99.3769	98.0183		0	130	8	622	1	459	1	78	4	638	13	643	13	400	30	928	15	393	33	601	45	873	7	254
3435ACSL4	3435	ACSL4	Alt3Prime	4.05424	3.18243	-1.25517	0.0562682	0.111908	0.222721		3.03951	2.43013	0.60241	0.297619	1.11607	0.892857	5.66038	8.33333	4.24107	6.25	3.3871	2.21675		50	3	418	38	429	19	30	2	599	21	794	18	319	10	803	20	495	3	670	2	886	10	111	1
5490AACS	5490	AACS	Cassette	18.2916	7.437	12.5535	0.0041822	0.0226774	0.00827395		67.6829	72.8883	66.5871	78.8973	82.5882	83.3333	87.4074	85.7369	88.8889	86.4198	91.7035	89.0066		17	118	90	541	53	424	11	70	75	829	83	672	106	222	199	535	140	279	111	415	148	702	24	120
3235hAPG4A	3235	hAPG4A	Cassette	0	0	0	#DIV/0!	#DIV/0!	#DIV/0!		100	100	100	100	100	100	100	100	100	100	100	100		0	75	0	442	0	421	0	71	0	683	0	798	0	394	0	944	0	502	0	695	0	1022	0	189
6150CASD1	6150	CASD1	Cassette	-0.486708	0.108436	-0.164837	0.185059	0.357147	0.193004		100	100	100	99.7147	99.7908	100	100	99.2248	99.3151	100	100	99.8308		0	45	2	256	2	290	0	100	0	592	1	590	0	222	0	514	0	345	2	699	2	954	0	273
385ZDHHC16	385	ZDHHC16	Cassette	-15.5487	-11.5412	5.17834	0.0556902	0.109209	0.276278		68.6461	77.4414	76.0148	75.8333	76.4706	85.3333	50	59.7419	65.7143	59.7701	68	75.2437		70	70	312	463	192	368	35	52	184	391	127	386	132	289	231	793	130	412	116	364	128	416	22	128
857STAG3L1	857	STAG3L1	Cassette	2.75999	5.28075	-7.51842	0.227152	0.0432184	0.021657		95.2778	93.9467	90.625	86	84.7826	86.5116	98.3051	96.2025	93.6219	90.1639	93.646	89.3266		2	116	24	608	28	411	6	55	42	619	84	703	17	343	50	776	45	435	91	559	161	897	29	186
3074AP2S1	3074	AP2S1	Cassette	-0.0895126	1.90955	-1.39819	0.853214	0.10946	0.0607449		97.1678	98.4375	98.4563	97.007	96.756	96.1039	97.9592	97.9123	97.9215	100	97.6645	97.931		2	96	10	469	9	424	0	39	11	460	12	568	13	446	15	945	9	574	17	551	23	686	6	148
6298RAI14	6298	RAI14	Cassette	0	0.0331016	0	#DIV/0!	0.42265	#DIV/0!		0	0	0	0	0	0	0	0	0	0	0	0.0993049		71	0	511	0	459	0	98	0	829	0	1006	1	466	0	1063	0	508	0	581	0	729	0	105	0
5325C14orf135	5325	C14orf135	Cassette	15.5631	15.65	-0.198793	0.0439199	0.101617	0.965923		38.4	42.5499	49.8592	47.9134	44.0217	38.2775	56.338	53.9604	67.2	48.7179	59.186	69.2588		31	40	186	218	82	168	40	38	351	509	253	570	154	96	374	277	178	177	337	310	515	405	129	80
304TATDN1	304	TATDN1	Cassette	-0.0564972	0	0	0.42265	#DIV/0!	#DIV/0!		100	100	100	100	100	100	100	99.8305	100	100	100	100		0	155	1	589	0	494	0	105	0	591	0	580	0	529	0	1024	0	487	0	498	0	860	0	199
5582NUP35	5582	NUP35	Cassette	0.756051	1.20359	-1.23355	0.254335	0.165353	0.179418		98.7842	99.0902	97.5422	98.1273	96.1364	97.4522	99.6269	98.7179	99.3399	99.0385	97.9779	98.3103		1	267	13	1001	6	903	1	103	11	533	11	640	8	650	11	1198	16	635	5	262	17	423	4	153
2033LSM14B	2033	LSM14B	Cassette	0.257815	1.10956	-0.774683	0.131386	0.0898703	0.167242		99.5349	99.5244	99.5992	99.0025	99.2674	98.0645	100	99.6303	99.8016	100	99.8126	99.8505		0	225	4	1078	1	503	0	113	2	1065	1	668	2	428	4	837	2	497	4	397	4	542	3	152
1599SFRS10	1599	SFRS10	Cassette	2.8345	-3.95466	10.0295	0.307976	0.349578	0.0181464		79.0816	74.673	81.4642	89.4212	90.293	85.5932	83.6957	79.3249	80.7018	78.0488	87.6636	87.7311		15	77	98	376	77	322	9	32	66	469	73	522	82	310	213	628	119	523	53	448	53	493	17	101
729PMAIP1	729	PMAIP1	Cassette	0.493003	-0.0375176	-0.189173	0.543719	0.823414	0.387671		0.21645	0.17331	0.5997	0.421941	0	0	2.17391	0.163666	0.13089	0	0.205761	0.103627		90	2	610	1	763	1	41	0	485	1	964	1	461	1	1152	2	663	4	472	2	771	0	130	0
1964PBRM1	1964	PBRM1	Cassette	-0.304103	-1.1608	2.45954	0.902594	0.747697	0.460685		84.8291	83.9135	79.1171	80.4348	86.2978	88.5057	84.9624	82.2647	79.7203	88.2353	83.3882	80.1325		20	113	130	603	116	456	12	90	101	507	120	484	71	397	171	892	123	466	99	407	104	655	20	154
6877MRRF	6877	MRRF	Cassette	4.74592	-1.02739	2.69767	0.465663	0.889103	0.66974		34	44.7304	50.4975	43.5398	52.1144	41.6667	43.8596	54.1728	45.4333	32.9412	52.2866	49.011		64	50	313	370	233	194	57	28	313	343	232	223	231	119	451	365	199	203	319	246	385	419	98	70
2908TPM2	2908	TPM2	TwoMulx	0.105592	0.0815658	3.68969	0.884572	0.899712	0.00976144		93.3628	93.3754	94.1176	97.4719	98.1416	96.3115	92.5373	94.0541	94.5813	96.875	97.6604	97.6342		5	62	22	348	11	192	3	93	35	1461	26	1073	15	211	42	592	23	368	27	1041	47	2482	9	235
6682DNMT3A	6682	DNMT3A	Cassette	3.75445	2.33054	-1.6864	0.241941	0.147999	0.260033		6.20438	6.86106	3.30579	4.17266	2.83316	4.30622	13.5135	8.49858	5.62249	6.55738	7.67974	4.06654		64	10	323	30	235	14	57	4	565	47	519	22	257	17	543	40	351	12	666	29	926	27	200	9
1883DBN1	1883	DBN1	AltStart	0	0.13468	0	#DIV/0!	0.42265	#DIV/0!		0	0	0	0	0	0	0	0	0	0	0	0.40404		62	0	438	0	299	0	81	0	652	0	493	2	248	0	613	0	322	0	685	0	933	0	204	0
5332THRAP3	5332	THRAP3	Cassette	0.348615	-0.0629841	0.556888	0.352738	0.89975	0.202414		0	0.193424	0.162338	0.440529	0.312012	1.27389	1	0.401606	0	0	0.595238	1.24224		99	1	496	2	409	0	38	0	334	2	477	6	493	0	1032	2	615	1	452	2	639	2	155	2
2874ZC3H14	2874	ZC3H14	Cassette	-0.935737	0.503366	-0.955603	0.304477	0.529341	0.25288		99.5086	98.8539	99.6276	98.227	99.4937	97.4026	97.0297	99.1883	98.9648	98.1132	99.3344	99.1857		3	98	5	611	5	478	1	52	4	597	5	609	2	405	12	1035	2	535	10	554	4	786	4	150
6805DNTTIP1	6805	DNTTIP1	Cassette	-0.400563	0.240278	-0.271828	0.352088	0.728443	0.680143		99.1643	98.4088	98.0477	97.3085	99.0354	98.4615	98.0519	97.9545	98.4127	97.8261	98.5115	99.1886		3	151	18	862	6	372	2	90	11	728	4	489	3	356	13	804	9	452	13	470	6	616	2	128
3719MAP3K7	3719	MAP3K7	Cassette	-8.47069	-5.54927	7.36706	0.0701557	0.115227	0.0933189		81.9861	87.6485	90.4139	93.7919	94.8578	93.5	77.1739	78.9272	78.5354	92.6829	87.0091	85.8099		21	71	110	412	85	311	6	76	86	576	106	641	78	355	104	738	44	415	37	559	47	867	13	187
3286AIG1	3286	AIG1	Cassette	-0.696662	0.291767	-0.153082	0.530882	0.120696	0.372279		99.5772	99.9093	99.8258	99.5604	99.839	99.4536	97.2222	100	100	100	99.7283	100		1	35	0	253	0	202	0	43	1	367	0	224	2	471	1	1101	1	573	2	453	1	620	1	182
5445ALMS1	5445	ALMS1	Cassette	13.5693	9.83709	2.08261	0.0537074	0.0358442	0.0429175		4.08602	2.61026	2.77778	5.18135	5.13514	5.40541	23.4375	13.6929	13.0515	17.8571	15.9836	11.3924		98	30	624	99	473	71	46	10	615	117	630	81	446	19	1082	29	630	18	366	20	702	38	105	6
3530MICAL3	3530	MICAL3	Cassette	-0.0545228	0.363524	-0.104348	0.524805	0.350991	0.224865		0.208333	0.104712	0	0	0	0	0	0.149477	0	0.961538	0.129032	0		119	0	668	1	460	0	103	1	774	1	796	0	479	1	954	1	456	0	477	0	701	0	165	0
1521TRRAP	1521	TRRAP	Cassette	0.458669	-1.29018	2.04695	0.374136	0.503151	0.309219		4.05728	3.20579	3.09091	3.63636	4.34783	8.51064	3.22581	4.24886	4.25532	3.57143	3.3557	5.69715		90	3	631	28	450	20	54	2	576	20	629	38	402	17	936	31	533	17	583	22	792	36	172	16
5249TRIP11	5249	TRIP11	Cassette	-0.413293	-0.754541	-0.492441	0.709327	0.70466	0.551934		96.2145	95.0721	95.2891	93.7355	95.5882	95.7746	93.2584	96.1178	95.9596	91.1111	95	96.7236		6	83	29	718	20	475	8	82	41	779	23	679	12	305	41	791	22	445	27	404	36	780	6	136
2417DKFZp434P072	2417	DKFZp434P072	Cassette	0	-0.0486618	0	#DIV/0!	0.42265	#DIV/0!		100	100	100	100	100	100	100	100	100	100	99.854	100		0	96	0	797	0	552	0	63	1	684	0	661	0	502	0	1128	0	579	0	438	0	706	0	120
6098MLLT10	6098	MLLT10	Cassette	-0.0227333	0.108799	-0.127226	0.897088	0.205668	0.42265		0.381679	0	0	0	0	0	0	0	0.31348	0	0.124378	0.20202		87	0	729	0	636	2	68	0	803	1	988	2	261	1	706	0	433	0	518	0	649	0	103	0
5214WHSC1L1	5214	WHSC1L1	Alt5Prime	17.0543	19.8975	-9.37665	0.007858	0.0127995	0.0695317		39.1204	41.5525	34.1686	32.3293	22.9686	31.4136	57.1429	54.5842	54.2773	55	42.9878	48.4163		39	52	213	256	155	184	27	33	374	282	342	321	263	169	512	364	289	150	337	161	711	212	131	60
5400TYW3	5400	TYW3	Cassette	-0.362163	0.0617284	0.11325	0.402326	0.42265	0.592741		99.4751	100	100	99.8148	100	100	98.8636	100	99.5249	100	100	100		1	87	0	429	2	419	0	57	0	469	0	605	2	379	0	764	0	410	1	539	0	805	0	119
1171FBXL20	1171	FBXL20	Cassette	0.624219	1.30504	-1.17991	0.0180411	0.0528026	0.0074012		99.2519	98.9607	99.2218	98.239	97.6657	97.9899	100	99.729	99.5781	100	98.954	98.8558		0	85	1	368	1	236	0	39	5	473	5	432	3	398	9	857	4	510	14	781	25	1046	4	195
3397IMAA	3397	IMAA	Cassette	28.9446	18.5994	-3.34118	0.00723372	0.0241865	0.515795		34.5455	35.8438	47.0149	40.1802	32.2722	34.9282	65.6566	72.2449	66.3366	47.2973	61.1195	54.7619		34	65	136	354	136	268	39	35	257	404	304	368	216	114	460	257	213	189	332	223	617	294	136	73
5397MTHFD2	5397	MTHFD2	Cassette	-8.22706	-9.98131	-11.1467	0.187494	0.473692	0.25315		60.0775	60.3976	54.1004	55.1351	53.1056	32.8947	42.5532	49.8656	57.4755	17.1875	42.5882	51.4158		54	40	373	371	347	469	53	11	244	181	326	345	206	310	518	790	375	442	83	102	151	171	51	25
3576VLDLR	3576	VLDLR	Cassette	-0.871985	0.799042	-0.314735	0.447217	0.111008	0.391185		98.7152	98.6458	99.4382	99.0164	98.5052	98.3333	96.2963	98.4779	99.409	100	99.3274	98.9247		1	26	10	647	5	841	0	29	3	443	8	736	6	461	19	1384	4	708	3	302	10	659	1	59
288PPIL5	288	PPIL5	Cassette	-9.44453	-16.3883	22.6938	0.0404214	0.0391103	0.00263914		30.9384	31.6643	38.5269	59.4872	54.6218	55.102	21.9355	22.7578	28.1027	32.1429	43.7086	44.1948		121	34	689	203	504	197	19	9	255	198	298	236	471	211	969	449	434	272	79	116	108	130	22	27
2217TNFSF5	2217	TNFSF5	Cassette	0	0.0502927	-0.121577	#DIV/0!	0.609503	0.267996		100	100	100	99.9077	99.7275	100	100	100	100	100	99.9007	99.8855		0	5	0	28	0	4	0	82	1	1006	1	872	0	3	0	28	0	57	1	1083	3	1098	0	286
313SPINT2	313	SPINT2	Cassette	-0.0353605	0.780331	-0.647079	0.971933	0.0956646	0.150936		98.5782	98.5484	99.2084	98.255	98.5542	97.5845	97.0588	99.1701	100	99.0991	98.5366	99.0991		1	33	2	239	0	229	1	110	15	1010	10	1100	3	208	9	611	3	376	13	732	18	1227	5	202
818NCK2	818	NCK2	AltStart	0	0	0	#DIV/0!	#DIV/0!	#DIV/0!		100	100	100	100	100	100	100	100	100	100	100	100		0	68	0	442	0	317	0	63	0	734	0	710	0	332	0	707	0	408	0	553	0	735	0	163
1683KIF21A	1683	KIF21A	Cassette	0.177576	2.01585	-0.38091	0.90314	0.106796	0.522809		1.62037	1.19376	1.63934	0.793651	0.455235	2.06186	0	4.19255	0.793651	4.44444	3.17221	1.74165		109	0	617	27	500	4	43	2	641	21	677	12	425	7	1076	13	600	10	375	3	656	3	95	2
6526YWHAH	6526	YWHAH	Cassette	0	0	0	#DIV/0!	#DIV/0!	#DIV/0!		0	0	0	0	0	0	0	0	0	0	0	0		95	0	546	0	495	0	50	0	460	0	593	0	481	0	1254	0	605	0	299	0	425	0	69	0
1947SLMAP	1947	SLMAP	Cassette	19.5817	13.4944	-1.29524	0.00262266	0.0568273	0.626288		32.8228	26.0231	32.3052	30.5556	29.2588	27.451	48.6239	53.3448	47.9275	35.3846	46.1806	46.1832		56	53	272	311	201	185	42	23	310	266	282	242	307	150	705	248	417	199	375	165	544	225	111	42
5148KIF15	5148	KIF15	Cassette	5.40932	-6.26664	7.14462	0.125464	0.426239	0.14182		74.9147	77.2727	78.2497	90.0901	79.638	82.1429	83.4586	77.8218	85.3846	66.6667	78.8501	87.5543		22	111	224	786	133	777	7	14	103	384	86	605	147	439	350	1190	169	608	11	100	45	176	5	23
3646FIP1L1	3646	FIP1L1	Cassette	10.4	11.2954	1.00843	0.0917977	0.0231858	0.695791		5.65217	7.29858	6.43939	6.34715	4.33361	11.7347	10	19.7568	20.8333	22.9508	18.124	15.2269		45	5	264	65	209	55	47	14	515	114	579	104	434	26	978	77	494	34	723	49	1170	53	173	23
6033PARP14	6033	PARP14	Alt5Prime	-0.0664011	0.0263505	-0.0664011	0.42265	0.42265	0.42265		0	0.199203	0	0	0	0	0	0	0	0	0	0.0790514		79	0	488	0	306	0	111	0	923	0	1264	1	196	0	501	1	332	0	693	0	1111	0	204	0
5315CNPY3	5315	CNPY3	Cassette	11.2939	-4.0301	3.64897	0.0276728	0.478852	0.298856		66.6667	66.0858	69.6203	72.2008	66.1188	75	83.5294	77.0492	75.6757	73.2143	69.2821	58.7329		14	71	98	329	72	224	15	41	184	415	241	343	102	204	253	493	144	330	144	374	268	523	39	117
1107MYNN	1107	MYNN	Cassette	-2.17274	-1.60782	0.289702	0.357354	0.14274	0.638847		98.0916	98.7402	98.4962	97.7162	99.3582	99.1228	92.7536	98.9224	97.1338	95.7447	97.6526	97.9764		5	64	5	459	9	305	2	45	15	624	12	581	5	257	8	627	6	393	14	599	5	774	1	113
3440TRMT11	3440	TRMT11	Cassette	-0.0280634	-0.38651	0.127194	0.912673	0.393106	0.432266		99.5763	99.9079	100	100	99.8658	100	100	100	99.4	100	98.8584	99.8478		0	73	0	508	3	497	0	45	5	433	1	656	2	470	1	1085	0	532	0	401	1	744	0	110
1886RTN3	1886	RTN3	Cassette	4.9603	1.96029	0.219557	0.00326032	0.136222	0.701527		0.543478	0.75815	0.453858	0.393701	0.234742	1.78571	6.18557	5.48628	4.96454	1.78571	4.47368	2.03562		91	6	379	22	268	14	55	1	363	17	385	8	549	3	1309	10	658	3	506	2	850	2	165	3
562SOBP	562	SOBP	Cassette	0.965519	5.22803	-2.81538	0.510041	0.12994	0.316219		85.625	86.679	86.8114	80.1905	82.9787	87.5	84.9558	88.7228	88.3333	89.0625	88.0837	89.207		17	96	83	653	49	371	7	57	74	547	49	405	69	411	144	937	79	520	104	421	104	507	17	119
1563RPRD1B	1563	RPRD1B	Cassette	0.605469	0.453981	-0.913405	0.00571744	0.644501	0.22715		99.1597	99.3671	99.4361	97.3451	98.8484	99.0291	100	99.7792	100	97.4026	99.5204	99.6616		0	134	2	904	0	421	2	75	4	830	2	589	3	354	5	785	3	529	9	330	6	515	1	102
1565BRCC3	1565	BRCC3	Cassette	5.2725	8.41842	0.187299	0.362172	0.418011	0.865145		2.89017	2.30041	4.14747	2.52252	2.34949	5.02793	17.3913	4.01786	3.7464	28.3333	4	2.82187		76	16	430	18	334	13	43	17	480	20	551	16	336	10	722	17	416	18	541	14	665	16	170	9
6463PBRM1	6463	PBRM1	Cassette	0.042433	0	0.0968992	0.726969	#DIV/0!	0.42265		99.7093	100	100	100	100	100	100	100	99.8366	100	100	100		0	239	0	1054	1	611	0	102	0	713	0	580	1	343	0	722	0	442	0	353	0	501	0	166
5281APC	5281	APC	Cassette	0.993471	1.64924	-0.0732818	0.303887	0.148275	0.845984		0.967742	2.01729	1.5748	1.68634	1.53005	1.1236	3.79747	2.44648	1.2963	2.5	2.2293	4.5584		76	3	638	16	533	7	78	2	614	14	670	32	307	3	680	14	375	6	583	10	901	14	176	2
6181KIAA0650	6181	KIAA0650	Cassette	0.155313	-0.0860215	0.155313	0.210254	0.42265	0.210254		99.7059	100	99.8282	100	100	100	100	100	100	100	100	99.7419		0	66	0	698	0	582	0	42	0	751	2	773	1	339	0	917	1	581	0	359	0	657	0	91
1425PAPOLA	1425	PAPOLA	Cassette	3.71158	5.94155	-7.78424	0.312517	0.410352	0.0895649		50.4225	49.1547	48.9796	38.7906	39.5604	46.8531	51.5152	49.5098	58.6667	38.8889	46.0591	58.0808		16	17	103	101	124	176	11	7	219	187	249	345	176	179	391	378	200	192	415	263	660	432	76	67
214RNF7	214	RNF7	Cassette	-5.99812	-12.6759	5.99818	0.331503	0.0687352	0.117425		79.5455	78.4861	86.1893	87.6812	85.7143	88.8199	84.6154	70.904	70.7071	82.1429	70.6161	71.4286		12	66	103	251	116	280	15	69	124	298	158	395	81	315	162	591	54	337	68	484	103	618	18	143
3233RTN3	3233	RTN3	Cassette	0.762395	1.1604	0.189391	0.353415	0.175478	0.414399		0	0	0.151745	0	0.117509	0.60241	0	2.06718	0.371747	1.78571	2.15633	0.259067		91	0	379	8	268	1	55	1	363	8	385	1	549	0	1309	0	658	1	506	0	850	1	165	1
1668MAPKAP1	1668	MAPKAP1	Cassette	1.30503	2.09136	-1.6426	0.0861499	0.0869564	0.0370378		97.75	97.7064	96.6535	95.1613	95.5385	96.4824	98.1818	98.2877	99.5556	98.2456	96.3768	98.8338		1	54	5	287	1	224	1	56	10	266	4	339	9	391	20	852	17	491	27	531	29	621	7	192
2393RTN3	2393	RTN3	Cassette	0	0.0863558	0	#DIV/0!	0.42265	#DIV/0!		0	0	0	0	0	0	0	0	0	0	0	0.259067		91	0	379	0	268	0	55	0	363	0	385	1	549	0	1309	0	658	0	506	0	850	0	165	0
6909NCOA1	6909	NCOA1	Cassette	-4.09912	0.985356	-0.206935	0.113654	0.520926	0.885348		96.3934	97.2028	97.1496	97.9266	97.9955	94.2029	89.7436	94.0741	94.6309	98.5294	97.2447	97.307		4	35	24	381	16	282	1	67	17	600	15	542	11	294	20	695	12	409	13	614	18	880	8	130
3325CNOT2	3325	CNOT2	Cassette	19.9326	27.8136	1.74216	0.04236	0.00110753	0.325707		4.63918	4.43038	4.39331	6.95971	8.11518	3.61446	16.129	27.0213	30.1105	38	33.7838	30.3462		52	10	343	127	253	109	31	19	343	175	342	149	370	18	755	35	457	21	508	38	702	62	160	6
6250DKFZp586P1420	6250	DKFZp586P1420	Cassette	-1.31038	0.445415	-1.35631	0.426316	0.811625	0.248371		97.3856	99.3197	98.916	96.4126	98.7762	96.3636	94.7368	97.9434	99.0099	94.5946	99.1274	99.1667		3	54	8	381	3	300	2	35	5	568	4	476	8	298	5	730	4	365	16	430	7	565	4	106
6752KLHL2	6752	KLHL2	Cassette	-0.177724	-0.122262	0.426162	0.827872	0.895386	0.364803		97.8673	98.1763	98.6772	98.0198	98.827	99.1525	97.4684	97.2678	99.4516	100	98.2946	97.338		2	77	15	534	3	544	0	71	11	634	23	841	9	413	18	969	5	373	8	396	8	674	1	117
6825ZMYM4	6825	ZMYM4	Cassette	14.1202	0.963411	0.574036	0.0190953	0.897307	0.938003		71.327	67.9035	66.6667	61.745	63.8231	82.0513	88.172	79.9663	80.1193	73.6842	69.3587	67.4667		11	82	119	475	100	403	15	42	129	292	122	253	121	301	346	732	162	324	171	276	229	404	28	128
553MYB	553	MYB	Cassette	-0.123418	-0.190476	0.0670579	0.217612	0.42265	0.766352		0	0.12987	0.240385	0	0	0.571429	0	0	0	0	0	0		100	0	475	0	350	0	62	0	618	0	593	0	361	0	769	1	415	1	468	0	781	0	174	1
1391STT3A	1391	STT3A	Cassette	0	0	0	#DIV/0!	#DIV/0!	#DIV/0!		100	100	100	100	100	100	100	100	100	100	100	100		0	114	0	589	0	488	0	55	0	601	0	554	0	411	0	858	0	445	0	351	0	558	0	92
1014LSM5	1014	LSM5	Alt5Prime	1.25709	-0.652197	-0.222323	0.455795	0.270849	0.658107		1.36054	1.20301	1.27877	1.92044	0.609756	0.645161	5.26316	1.4245	0.925926	0	0.742574	0.47619		54	3	346	5	321	3	53	0	401	3	418	2	290	4	657	8	386	5	715	14	815	5	154	1
445PLAA	445	PLAA	Cassette	-0.0457914	0.032448	0.295892	0.924415	0.892445	0.259521		99.2823	99.5392	99.768	100	99.4771	100	98.6667	99.7854	100	100	99.5745	100		1	74	1	465	0	303	0	53	2	468	0	415	3	415	4	864	1	430	0	617	4	761	0	185
956FLNA	956	FLNA	Cassette	-0.0105384	0.355439	-0.257399	0.946064	0.21205	0.327189		100	99.7059	100	99.6117	99.322	100	100	100	99.6743	100	100	100		0	143	0	549	1	306	0	141	0	663	0	419	0	346	2	678	0	232	2	513	4	586	0	161
6164ZNF678	6164	ZNF678	Cassette	-0.70822	-0.567354	-0.142036	0.172084	0.327389	0.814305		0.234742	1.45455	0.92081	1.52174	0	0.662252	0	0	0.485437	0	0	0.481928		80	0	556	0	410	2	51	0	460	0	413	2	425	1	1084	16	538	5	453	7	705	0	150	1
2241CPNE1	2241	CPNE1	Cassette	4.64284	0.769987	0.189448	0.00495686	0.740829	0.793889		93.1507	93.5129	95	93.5115	94.7445	93.9759	99.1071	98.0474	98.4375	91.1111	95.4142	98.0165		1	111	14	703	6	378	4	41	31	645	12	593	20	272	53	764	26	494	34	490	36	649	5	78
1130PFDN5	1130	PFDN5	MulSkip	0.694778	7.5005	1.62797	0.912837	0.140571	0.535332		16.7476	16.0434	18.3529	20.7792	20.884	14.3646	28.1818	16	9.04645	32.7586	22.9064	22.8643		79	31	336	64	372	37	39	19	313	93	307	91	343	69	696	133	347	78	427	112	716	189	155	26
2199TTC33	2199	TTC33	Cassette	0.579284	0.211696	0.509328	0.132145	0.440846	0.142273		99.1914	98.8877	99.4424	99.7912	99.2582	100	100	99.2593	100	100	99.84	99.8445		0	77	4	536	0	511	0	53	1	624	1	642	3	368	10	889	3	535	1	478	5	669	0	97
3603SENP6	3603	SENP6	Cassette	21.0648	23.6831	-0.110025	0.00442545	0.00356157	0.978661		22.5201	18.2863	27.2897	25.0482	16.8901	25.8278	45.4545	47.0721	38.764	42.1053	50.7246	45.9854		30	25	235	209	218	138	22	16	204	210	222	189	289	84	782	175	389	146	389	130	620	126	112	39
6117TM9SF4	6117	TM9SF4	Cassette	0.0877193	0	0.0877193	0.42265	#DIV/0!	0.42265		99.7368	100	100	100	100	100	100	100	100	100	100	100		0	116	0	570	0	344	0	94	0	712	0	537	1	379	0	802	0	402	0	473	0	866	0	194
685PPFIBP1	685	PPFIBP1	Cassette	0.280871	-0.614402	0.458684	0.551319	0.601824	0.694465		1.40187	0.915332	0.507614	0.434153	0.376884	3.38983	1.88679	0.742574	1.03806	0.735294	1.11732	0.505051		52	1	401	3	286	3	135	1	1062	12	985	5	211	3	433	4	196	1	688	3	793	3	114	4
3589YWHAB	3589	YWHAB	Cassette	0	-0.0490196	0.0490196	#DIV/0!	0.42265	0.42265		0	0	0	0	0.147059	0	0	0	0	0	0	0		96	0	493	0	347	0	83	0	867	0	601	0	278	0	609	0	395	0	608	0	679	1	143	0
2991NCOA1	2991	NCOA1	Cassette	-0.62593	-0.50528	-0.311403	0.297716	0.636127	0.214377		100	99.4278	99.7561	99.3528	99.6602	99.2366	100	98.7047	98.6014	97.1014	100	99.6324		0	35	5	381	4	282	2	67	0	600	2	542	0	294	4	695	1	409	4	614	3	880	1	130
1429RUFY3	1429	RUFY3	Cassette	9.44998	9.12078	-0.169434	0.00694993	0.0071242	0.873878		3.26797	2.45232	5.55556	4.01648	3.35484	3.39623	12.7907	13.2867	13.5484	12.5926	14.3312	11.2061		75	11	496	76	402	63	118	17	807	135	935	118	148	5	358	9	187	11	932	39	1498	52	256	9
5123SOD1	5123	SOD1	Junc	#VALUE!	#VALUE!	#VALUE!	#VALUE!	#VALUE!	#VALUE!		#VALUE!	#VALUE!	#VALUE!	#VALUE!	#VALUE!	#VALUE!	#VALUE!	#VALUE!	#VALUE!	#VALUE!	#VALUE!	#VALUE!		70	NA	567	NA	502	NA	30	NA	401	NA	466	NA	444	NA	994	NA	541	NA	342	NA	381	NA	72	NA
5460C1orf142	5460	C1orf142	Cassette	0.580775	-0.241568	1.25519	0.321875	0.77787	0.212609		98.1865	97.0223	96.8487	97.9424	97.8808	100	97.6744	98.4877	97.6378	98	99.0805	98.018		2	84	8	521	9	372	1	49	4	431	11	544	7	379	24	782	15	461	10	476	16	739	0	116
5373CHN1	5373	CHN1	Cassette	9.47582	7.2453	-7.25071	0.0022585	0.0518223	0.0207643		83.196	81.0359	79.8131	74.9104	71.1921	76.1905	89.7436	90.6456	92.0833	85.3659	80.0915	78.5714		12	105	71	688	38	442	6	35	87	350	57	209	102	505	227	970	108	427	70	209	87	215	15	48
3694GUF1	3694	GUF1	Cassette	5.28989	8.02669	-11.747	0.0432836	0.22792	0.0851009		79.3734	79.2593	83.1325	73.6842	61.0219	71.8182	84.8214	88.4451	84.3683	80.3279	81.4453	68.8312		17	95	81	620	73	394	12	49	95	417	120	265	79	304	196	749	84	414	125	350	267	418	31	79
521CDCA7L	521	CDCA7L	Cassette	25.219	26.8369	-16.2019	0.00201128	0.00104588	0.00690383		34.7349	39.7183	36.4516	23.8189	22.2642	16.2162	57.377	64.3411	64.8438	43.4783	49.8599	49.4718		26	35	138	249	135	249	13	10	179	178	287	281	357	190	642	423	394	226	387	121	618	177	62	12
6311WDR25	6311	WDR25	Cassette	0	0	0	#DIV/0!	#DIV/0!	#DIV/0!		100	100	100	100	100	100	100	100	100	100	100	100		0	72	0	476	0	283	0	69	0	617	0	550	0	238	0	601	0	328	0	593	0	859	0	203
2431CEP152	2431	CEP152	Cassette	-4.49118	-5.93012	1.41563	0.109451	0.330579	0.163127		91.7275	91.2055	90.5041	92.2222	91.5842	93.8776	90	84.9785	84.985	95.6522	80.0915	84.1499		9	81	105	594	100	566	1	22	87	350	110	584	34	377	116	1203	81	772	14	166	34	370	3	46
909TANC2	909	TANC2	Cassette	0.115119	0.314272	-1.06617	0.800558	0.723013	0.231498		97.7041	97.3923	98.4881	97.8632	95.6723	96.8504	98.2143	98.2847	97.4308	96.0784	97.4277	97.8227		2	110	10	573	13	493	2	49	16	606	14	629	9	383	23	859	7	456	10	458	28	619	4	123
6590PIP5K1A	6590	PIP5K1A	Cassette	-10.4915	-7.45736	-6.74047	0.0629764	0.0594626	0.114651		53.1915	56.827	62	47.6281	54.7067	49.4624	47.2727	52.0572	41.2141	41.9753	46.8498	40.6		58	52	268	291	184	129	47	34	329	290	297	203	132	150	332	437	171	279	276	251	332	401	94	92
2924PRNPIP	2924	PRNPIP	Cassette	11.651	14.7643	-3.33153	0.0123868	0.00886009	0.177556		84.0909	83.3194	84.478	78.7129	79.2523	83.9286	92.6829	97.4414	96.7172	100	93.7759	92.4107		6	76	12	457	13	383	0	21	15	226	17	207	91	481	200	999	113	615	86	318	111	424	18	94
6611OGDH	6611	OGDH	Cassette	0.131752	-0.139033	0.235792	0.42265	0.495831	0.266692		0	0	0	0.180505	0.52687	0	0	0.395257	0	0	0	0.290276		62	0	504	2	419	0	61	0	636	0	687	2	341	0	873	0	403	0	553	1	944	5	150	0
5793BTRC	5793	BTRC	Cassette	2.16116	1.98023	1.65051	0.644415	0.67234	0.356739		85.3333	83.8926	87.9154	88.9816	85.3693	87.7419	80	91.9315	91.6933	81.4286	93.8931	92.7119		16	64	33	376	26	287	13	57	40	615	43	547	44	256	96	500	40	291	66	533	103	601	19	136
2763KIAA1310	2763	KIAA1310	Cassette	-0.632813	-1.95891	0.626419	0.168345	0.0976131	0.481239		2.41287	2.63158	1.89076	2.4948	1.97183	4.34783	1.17647	1.65441	2.20588	0	1.65017	1.28755		84	1	535	9	399	9	54	0	596	10	690	9	364	9	777	21	467	9	469	12	696	14	110	5
2936KIAA0897	2936	KIAA0897	Cassette	0	-0.026701	0.0633714	#DIV/0!	0.738098	0.42265		0	0	0	0.190114	0	0	0	0	0	0	0.110011	0		35	0	250	0	142	0	38	0	908	1	949	0	119	0	294	0	308	0	525	1	1678	0	69	0
6907TSC1	6907	TSC1	Cassette	-3.93721	-4.48724	-1.40318	0.0696478	0.191846	0.499256		93.3908	94.3978	96.2865	95.5556	94.1691	90.1408	88.2353	92.1971	91.831	85	92.887	88.5167		12	90	38	449	29	326	6	34	34	444	48	370	23	325	40	674	14	363	22	473	40	646	14	128
5603WIPF2	5603	WIPF2	Cassette	-0.835144	-0.40054	-0.262481	0.187525	0.570006	0.138581		100	99.8452	100	99.8316	99.7696	99.4565	98.2759	99.3939	99.67	98.1132	99.7429	100		1	57	2	328	1	302	1	52	1	388	0	547	0	308	1	645	0	382	1	593	2	866	1	183
1397GFPT1	1397	GFPT1	Cassette	0	-0.42735	0.42735	#DIV/0!	0.42265	0.42265		0	0	0	0	0	1.28205	0	0	0	0	0	0		76	0	565	0	553	0	57	0	585	0	701	0	360	0	815	0	427	0	356	0	545	0	77	1
6700GOLGA4	6700	GOLGA4	Cassette	14.3253	-0.34209	-3.86034	0.00517709	0.955254	0.525439		47.9624	46.822	51.1111	39.6154	39.9046	54.7945	66.6667	61.8598	60.3448	40.625	43.4859	49.1773		15	30	283	459	253	385	19	13	321	247	278	269	166	153	502	442	220	230	157	103	378	251	33	40
5248WIPF2	5248	WIPF2	Alt5Prime	0.101317	-0.181159	0.181159	0.42265	0.42265	0.42265		0	0	0	0	0	0.543478	0	0.303951	0	0	0	0		57	0	328	1	302	0	52	0	388	0	547	0	308	0	645	0	382	0	593	0	866	0	183	1
5742DCUN1D4	5742	DCUN1D4	Cassette	0.139747	0.210339	-0.0705916	0.227864	0.230425	0.661484		100	99.8624	99.7183	99.7963	99.5726	100	100	100	100	100	100	100		0	116	0	548	0	419	0	69	0	587	0	634	0	314	1	726	1	354	1	490	3	699	0	145
2564MARK2	2564	MARK2	Cassette	-0.401184	4.82866	9.88953	0.940118	0.509201	0.169912		51.8382	52.1452	52.4691	63.3212	69.4667	53.3333	42.3077	56.8807	56.0606	57.9439	68.6047	74.0586		75	55	188	248	145	185	45	62	189	413	186	531	131	141	290	316	154	170	201	347	229	521	91	104
1185BCAS3	1185	BCAS3	Cassette	13.0974	2.89457	3.34442	0.189385	0.616575	0.505768		7.75194	11.5207	8.29787	10.177	6.89448	20.5323	33.3333	23.5294	10	9.09091	20.6612	16.5354		2	1	26	8	27	3	10	1	96	25	106	21	357	30	768	100	431	39	1015	115	1553	115	209	54
6656EML4	6656	EML4	Cassette	0.0450345	0.258881	-0.729998	0.843516	0.818195	0.00521158		98.6631	98.3523	98.627	97.9434	97.8528	97.6562	98.9247	98.5685	98.2843	100	96.7213	97.5078		1	92	7	482	7	401	0	64	20	590	16	626	5	369	13	776	6	431	8	381	14	638	3	125
1252ODF2	1252	ODF2	Cassette	-0.786832	-1.01172	0.510754	0.45008	0.30709	0.222968		99.5134	98.6275	99.2157	99.7085	100	99.1803	100	97.5904	97.4057	100	98.4177	97.4359		0	91	14	567	11	413	0	58	10	622	17	646	2	409	14	1006	4	506	1	342	0	611	1	121
1220NUP98	1220	NUP98	Alt5Prime	4.88385	6.70515	-4.56846	0.0991797	0.136817	0.0101305		13.4146	15.2778	13.1846	10.4061	9.80092	7.9646	19.3182	21.6887	15.5216	21.6667	14.4762	12.1442		71	17	473	131	332	61	47	13	449	76	463	64	284	44	732	132	428	65	353	41	589	64	104	9
2160TCF7L2	2160	TCF7L2	Cassette	-2.30035	-8.48505	1.05126	0.209253	0.13129	0.763373		46.25	47.6636	50.5882	44.8775	48.0722	54.7059	46.3415	45.9259	45.3333	46.875	35.1882	40.1372		22	19	146	124	123	102	34	30	396	215	349	234	129	111	280	255	168	172	495	403	633	586	77	93
5964SGK3	5964	SGK3	Cassette	1.81924	1.68785	-1.6323	0.197285	0.189425	0.267234		87.9377	91.0256	90.4429	89.8048	87.6676	87.037	91.1111	92.9078	90.8451	91.1111	89.4552	89.0066		4	41	30	393	39	387	4	41	60	509	83	672	31	226	63	639	41	388	47	414	92	654	14	94
325TIAM1	325	TIAM1	Cassette	0.299888	0.115081	0.429882	0.483988	0.470197	0.153105		99.6667	98.9943	99.4638	99.8214	99.5929	100	100	99.0244	100	100	100	99.7596		0	43	2	203	0	179	0	50	0	531	1	415	1	299	7	689	2	371	1	559	3	734	0	141
3129DNMT3B	3129	DNMT3B	Cassette	-0.456175	-0.094427	-0.364459	0.112773	0.755064	0.268573		0.769231	0.791855	0.631579	0.823045	0.276243	0	0	0.60241	0.221729	0	0.414938	0.40107		161	0	990	6	450	1	82	0	1200	5	745	3	387	3	877	7	472	3	241	2	361	1	52	0
1790FAM62B	1790	FAM62B	Cassette	-0.315936	0.224634	-0.0815586	0.624838	0.227797	0.701739		99.4536	99.5392	100	99.6416	99.7089	99.3976	98.2759	100	99.7691	100	99.846	99.5759		1	57	0	475	1	432	0	77	2	1297	5	1174	1	182	2	432	0	405	2	556	2	685	1	165
2981AXIN1	2981	AXIN1	Cassette	-0.215267	-3.16462	3.39504	0.477127	0.18143	0.166334		1.38889	1.90996	1.0917	3.72439	2.82209	8.0292	1.19048	1.46138	1.0929	0	3.27022	1.81159		83	1	472	7	362	4	47	0	562	19	542	10	284	4	719	14	453	5	517	20	792	23	126	11
1249HISPPD1	1249	HISPPD1	Cassette	7.80769	4.9969	-3.28186	0.0111053	0.310731	0.125484		10.8553	7.51678	6.54912	3.92491	4.00782	7.14286	17.6471	15.8824	14.8148	17.3913	5.36082	7.31415		42	9	286	54	253	44	38	8	459	26	773	61	271	33	689	56	371	26	563	23	982	41	195	15
6186GEMIN7	6186	GEMIN7	Cassette	7.69773	0.92829	8.10956	0.0424676	0.805157	0.0736458		12.0205	10	12.9103	15.3846	19.6643	24.2105	15.4545	21.6998	20.8696	23.0769	23.1481	15.8192		93	17	433	120	273	72	40	12	249	75	298	56	344	47	702	78	398	59	308	56	335	82	72	23
353SUMO1	353	SUMO1	Cassette	0.0887535	3.59325	-1.48551	0.928237	0.035552	0.199307		91.9512	92.5532	94.6197	91.195	91.274	92.1986	92.5234	93.913	92.9539	95.8904	96.0591	93.4978		8	99	28	432	26	343	3	70	16	390	29	417	33	377	63	783	29	510	42	435	50	523	11	130
266MYO9A	266	MYO9A	Cassette	-0.05169	0.383493	0.254164	0.795256	0.518565	0.208503		0.27027	0.342466	0	0.359066	0.296736	0.719424	0	0	0.457666	1.81818	0.337838	0.369686		77	0	512	0	435	2	54	1	885	3	1078	4	369	1	873	3	374	0	555	2	1008	3	138	1
5356KIAA1245	5356	KIAA1245	Cassette	0	0	0	#DIV/0!	#DIV/0!	#DIV/0!		0	0	0	0	0	0	0	0	0	0	0	0		54	0	252	0	207	0	87	0	986	0	609	0	132	0	292	0	218	0	552	0	844	0	166	0
5380WDR70	5380	WDR70	Cassette	1.31264	-0.834153	0.782507	0.35001	0.430862	0.357707		0.795756	1.41677	2.44444	1.222	3.15091	2.63158	5	1.87668	1.71821	0	2.2293	2.27273		57	3	366	7	286	5	42	0	307	7	344	8	374	3	835	12	439	11	485	6	584	19	111	3
5256HLA-A	5256	HLA-A	Cassette	-0.513442	0.146199	-0.0423567	0.494261	0.42265	0.826068		100	99.6885	100	100	100	99.5614	100	100	98.1481	100	100	100		0	21	0	151	3	159	0	54	0	595	0	907	0	113	1	320	0	175	0	830	0	1070	1	227
2385DNM1L	2385	DNM1L	Cassette	9.56912	8.4995	6.61435	0.144478	0.333081	0.140096		38.1333	46.2719	38.8889	42.9515	48.8095	51.3761	59.1398	47.6562	45.2055	67.2414	57.2621	44.1322		38	55	268	244	240	198	19	39	256	343	338	267	232	143	490	422	275	175	259	195	344	328	53	56
2379RICTOR	2379	RICTOR	Cassette	-13.3761	-10.7949	-4.85599	0.0299061	0.112911	0.230531		46.0208	40.3657	42.723	43.3555	37.6494	33.5366	23.913	30.6931	34.375	19.2308	29.3313	33.5948		35	11	280	124	189	99	42	10	465	193	508	257	156	133	424	287	244	182	341	261	626	378	109	55
2037NKTR	2037	NKTR	Cassette	-1.63632	-0.886736	2.13595	0.08286	0.487417	0.0343757		94.4637	92.7891	94.2346	95.2055	96.3934	96.2963	92.7536	91.2424	92.5824	93.75	94.3836	97.1014		5	64	43	448	27	337	2	30	41	689	22	737	16	273	53	682	29	474	21	417	33	882	5	130
1495ORAOV1	1495	ORAOV1	Cassette	0.877179	-0.128301	1.02695	0.113264	0.686104	0.0214514		98.9775	98.7642	98.2533	99.4695	99.6063	100	100	98.8558	99.7706	100	99.1549	99.536		0	119	5	432	1	435	0	44	3	352	2	429	5	484	12	959	8	450	2	375	2	506	0	133
6780DKFZp686K2366	6780	DKFZp686K2366	Cassette	0.679756	1.18086	-1.04256	0.344925	0.0487602	0.140296		97.3684	98.9474	98.0501	96.5021	97.2362	97.5	98.8636	98.0088	99.5327	98.4127	98.2609	98.1073		1	87	9	443	2	426	1	62	10	565	12	622	8	296	7	658	7	352	17	469	22	774	4	156
5528MRPL42	5528	MRPL42	Alt5Prime	-1.40404	-0.588842	19.8742	0.612269	0.882443	0.01013		59.8007	59.5	60.4911	75.7962	83.0212	80.597	55.7377	56.6372	63.2047	74.5455	78.1737	84.9287		27	34	147	192	124	213	14	41	98	351	74	417	121	180	243	357	177	271	114	357	136	665	26	108
73CAST	73	CAST	Cassette	0	0	0	#DIV/0!	#DIV/0!	#DIV/0!		100	100	100	100	100	100	100	100	100	100	100	100		0	39	0	296	0	332	0	53	0	838	0	823	0	280	0	690	0	328	0	628	0	1048	0	123
1731KIAA0819	1731	KIAA0819	Cassette	0	0	0	#DIV/0!	#DIV/0!	#DIV/0!		0	0	0	0	0	0	0	0	0	0	0	0		68	0	439	0	289	0	69	0	630	0	648	0	324	0	757	0	384	0	548	0	821	0	140	0
2935KIF23	2935	KIF23	Cassette	-7.97146	-2.59906	7.00605	0.0259112	0.414856	0.0133627		53.5417	54.4055	57.3427	61.2676	63.1356	61.9048	47.0085	44.1096	50.2573	64.2857	55.6263	58.5987		62	55	408	322	290	293	15	27	209	262	260	368	223	257	533	636	244	328	55	87	87	149	16	26
2794MTM1	2794	MTM1	Cassette	-0.115741	-0.087146	0	0.42265	0.42265	#DIV/0!		100	100	100	100	100	100	100	100	99.6528	100	100	99.7386		0	50	0	300	1	287	0	56	0	678	2	763	0	204	0	432	0	305	0	574	0	800	0	136
5175CDCA2	5175	CDCA2	Cassette	3.09425	7.19257	-4.24087	0.492929	0.412657	0.238468		17.603	14.7581	17.4863	11.9266	8.125	17.0732	27.0115	16.9671	15.1515	33.3333	13.6628	11.7063		127	47	783	160	616	110	20	10	297	47	445	59	440	94	1057	183	453	96	96	13	147	13	34	7
5569OGDH	5569	OGDH	Cassette	2.40767	3.58882	1.72029	0.00934269	0.354622	0.18492		0.49505	0.634921	1.19048	3.03797	3.67412	0.769231	3.92157	2.81065	2.81124	12.069	3.42146	2.75735		98	4	657	19	484	14	51	7	621	22	529	15	402	2	939	6	415	5	383	12	603	23	129	1
5268RG9MTD3	5268	RG9MTD3	Alt5Prime	-1.06837	-1.02103	1.42191	0.0485183	0.63634	0.466011		1.7284	2.40453	1.3986	3.01887	6.12903	0.649351	0.628931	0.600601	1.09689	0	4.08163	2.65252		158	1	662	4	541	6	96	0	329	14	367	10	398	7	690	17	423	6	257	8	291	19	153	1
239C9orf126	239	C9orf126	Cassette	-0.189098	0.141691	-0.105982	0.413129	0.615569	0.553964		0.201207	0.41841	0.483871	0.322581	0.462963	0	0	0.536193	0	0	0.4662	0.744417		53	0	371	2	366	0	36	0	427	2	400	3	496	1	1190	5	617	3	309	1	645	3	81	0
2294DCUN1D5	2294	DCUN1D5	Cassette	1.11183	-3.39304	-4.0094	0.586872	0.319668	0.252236		92.3913	87.4499	88.5529	83.9535	82.1212	90.2913	89.4737	92.823	89.433	81.8182	84.8066	79.562		4	34	30	388	41	347	4	18	55	307	84	327	28	340	94	655	53	410	69	361	118	542	10	93
1745RHOC	1745	RHOC	Cassette	8.5218	-1.38403	9.80302	0.0340182	0.831202	0.0717237		36.5385	39.7094	36.5591	44.3124	44.4005	53.5032	45.283	43.0894	50	56.25	42.1053	39.7087		29	24	140	106	111	111	42	54	539	392	621	409	99	57	249	164	118	68	328	261	422	337	73	84
916CCDC136	916	CCDC136	Cassette	0.383142	0	0	0.42265	#DIV/0!	#DIV/0!		0	0	0	0	0	0	1.14943	0	0	0	0	0		86	1	546	0	394	0	105	0	940	0	1189	0	231	0	523	0	293	0	515	0	610	0	118	0
648HMGA1	648	HMGA1	Cassette	-7.88626	-8.58157	-5.32003	0.22955	0.633073	0.519456		93.1937	95.8227	96.7033	96.1538	97.3558	76.25	78.022	91.8075	92.2314	52.1739	95.6627	96.1783		40	142	63	706	47	558	33	36	18	397	18	453	39	534	49	1124	18	528	8	200	11	405	19	61
650PRDX1	650	PRDX1	Alt5Prime	-0.317695	-0.0496706	-0.431214	0.466539	0.664251	0.299291		0.588235	0	1.07914	0.113766	0.259965	0	0	0.714286	0	0	0	0.224719		62	0	278	2	238	0	54	0	439	0	444	1	338	2	578	0	275	3	878	1	1151	3	231	0
2029WBP2	2029	WBP2	Cassette	-0.346797	-0.0179032	0.00749964	0.465692	0.786268	0.893907		100	99.8776	100	100	99.9001	100	98.8372	100	100	100	99.8464	100		1	85	0	468	0	354	0	75	1	650	0	606	0	383	1	816	0	400	0	589	1	1000	0	179
261CAMK2G	261	CAMK2G	Cassette	0.75226	2.23565	-0.0349966	0.41291	0.114453	0.943806		0.246914	0	1.3308	0.465116	0.152905	0.854701	2.5974	0.263852	0.973236	4.44444	1.88679	1.84843		75	2	378	1	407	4	43	2	312	6	531	10	404	1	889	0	519	7	428	2	653	1	116	1
2388PDGFA	2388	PDGFA	Cassette	-0.119048	-0.614292	0.90006	0.42265	0.516487	0.366341		0	0	0.357143	0.39604	0.0971817	2.5641	0	0	0	0.833333	0.18031	0.200803		54	0	216	0	168	0	119	1	2768	5	994	2	209	0	373	0	279	1	503	2	1028	1	114	3
1254BAT2D1	1254	BAT2D1	Cassette	-6.30531	-1.65328	1.00614	0.108181	0.658025	0.10766		90.9548	91.6667	91.1271	91.7044	93.0171	92.0455	89.3939	81.877	83.5616	95.6522	91.4894	84.6656		7	59	56	253	60	305	2	44	32	344	94	519	36	362	62	682	37	380	55	608	53	706	14	162
200APP	200	APP	MulSkip	1.05002	0.6847	0.599879	0.0932168	0.26217	0.357319		97.6526	98.5177	98.8732	99.2218	99.5444	98.0769	100	99	99.1935	100	99.5885	99.3088		0	57	4	396	2	246	0	43	2	484	3	431	10	416	13	864	4	351	4	510	4	874	2	102
2969APP	2969	APP	Cassette	1.05002	0.6847	0.599879	0.0932168	0.26217	0.357319		97.6526	98.5177	98.8732	99.2218	99.5444	98.0769	100	99	99.1935	100	99.5885	99.3088		0	57	4	396	2	246	0	43	2	484	3	431	10	416	13	864	4	351	4	510	4	874	2	102
3370BCL11A	3370	BCL11A	Cassette	8.56054	8.80482	5.71312	0.0851208	0.421564	0.045821		30.5761	27.2117	32.4728	36.8056	34.2308	36.3636	43.4783	39.3103	33.1536	61.5385	40.146	32.13		26	20	176	114	248	123	5	8	82	55	188	89	470	207	1193	446	497	239	182	106	342	178	42	24
3310TNIK	3310	TNIK	Cassette	3.19712	-1.58717	-6.33541	0.298402	0.707933	0.217548		93.6709	92.6136	100	89.9637	82.6087	94.7059	100	97.3684	98.5075	84.6154	89.0125	88.8889		0	6	2	74	1	66	12	66	79	640	64	512	5	74	13	163	0	84	83	744	140	665	9	161
5980C15orf23	5980	C15orf23	Alt3Prime	-0.343794	-1.12571	1.07207	0.396542	0.269859	0.0598454		98.2595	98.6815	99.362	100	99.5192	100	98.4496	98.3558	98.4663	100	98.7395	97.4026		2	127	11	658	10	642	0	16	3	235	8	300	11	621	19	1422	4	623	0	162	1	207	0	43
2568ACTL6A	2568	ACTL6A	Alt5Prime	0	0	0	#DIV/0!	#DIV/0!	#DIV/0!		0	0	0	0	0	0	0	0	0	0	0	0		137	0	737	0	570	0	58	0	445	0	442	0	512	0	1163	0	568	0	279	0	414	0	91	0
3228EXT2	3228	EXT2	Cassette	-0.640149	-0.796531	-0.277162	0.329463	0.240375	0.600787		99.2032	99.322	98.8889	99.2308	99.3721	97.9798	97.561	99.278	98.6547	97.3684	98.6143	98.2103		1	40	2	275	3	220	1	37	6	427	8	439	2	249	4	586	4	356	4	516	4	633	2	97
2577BPTF	2577	BPTF	Cassette	-18.1638	2.34085	3.27834	0.0251436	0.568385	0.443807		78.5235	81.9193	79.3651	84.5865	88.3519	76.7045	55.7143	62.1681	67.4342	87.013	84.5896	85.0629		31	39	171	281	99	205	10	67	92	505	95	541	64	234	130	589	78	300	82	450	94	713	41	135
730IQCH	730	IQCH	Cassette	-0.0779572	0.991371	-0.0373756	0.893512	0.114985	0.950499		99.6743	98.5141	98.3773	98.5185	99.5879	98.3471	98.1132	99.3464	98.8722	100	99.835	99.5927		1	52	2	304	3	263	0	42	1	605	2	489	1	306	10	663	8	485	8	532	3	725	2	119
5191ZNF480	5191	ZNF480	Cassette	0.0448292	0.0570776	0.327888	0.915625	0.42265	0.226294		100	99.4475	99.3976	100	99.8288	100	100	100	98.9796	100	100	100		0	60	0	295	3	291	0	71	0	528	0	562	0	235	3	540	2	330	0	462	1	583	0	160
1895LCORL	1895	LCORL	Cassette	3.74884	0.877379	1.58755	0.0805966	0.624783	0.348991		94.086	92.9858	94.3182	94.5534	93.654	97.9452	100	96.1735	96.463	97.6744	94.3103	96.8		0	45	15	377	11	300	1	42	33	547	20	605	22	350	74	981	30	498	25	434	62	915	3	143
1533PDLIM7	1533	PDLIM7	Cassette	-0.39042	0.815901	-1.7093	0.277432	0.597929	0.300341		98.6014	98.5765	98.6577	98.3287	97.9346	94.4444	97.7273	98.632	98.3051	98.2143	98.4786	96.4626		3	129	10	721	10	580	2	110	11	712	26	709	4	282	8	554	4	294	6	353	12	569	6	102
3620OGDH	3620	OGDH	Cassette	0.0506586	0	0	0.42265	#DIV/0!	#DIV/0!		0	0	0	0	0	0	0	0.151976	0	0	0	0		98	0	657	1	484	0	51	0	621	0	529	0	402	0	939	0	415	0	383	0	603	0	129	0
1692DENND1A	1692	DENND1A	Cassette	0	-0.0780384	-0.0983284	#DIV/0!	0.723904	0.42265		100	100	100	100	99.705	100	100	100	100	100	99.4709	100		0	21	0	130	0	98	0	14	2	376	0	292	0	316	0	652	0	426	0	545	2	676	0	115
6028STK32B	6028	STK32B	Cassette	0.176304	-0.12844	-0.172392	0.643518	0.476649	0.299342		0.373134	0.3885	0.457317	0.276243	0.425532	0	0	0.619195	1.12867	0	0.316456	0		42	0	321	2	438	5	34	0	315	1	404	0	534	2	1282	5	653	3	361	1	468	2	96	0
516DPP8	516	DPP8	Cassette	-2.19188	-1.97433	-1.10894	0.313356	0.346253	0.58001		96.748	92.1986	91.5743	93.6992	91.36	92.1348	90.2439	92.6714	91.0299	93.5484	88.2917	89.4309		4	37	31	392	27	274	2	29	61	460	52	440	8	238	55	650	38	413	31	461	54	571	7	82
2680CHN2	2680	CHN2	Cassette	-1.33338	1.07075	0.447664	0.638667	0.104442	0.625035		98.8095	98.4772	96.4912	97.6773	98.3696	99.0741	100	97.7778	92	100	99.0157	99.3174		0	11	1	44	2	23	0	64	5	503	2	291	1	83	3	194	4	110	19	799	18	1086	3	321
3400CD84	3400	CD84	Cassette	0	-0.0389778	-0.0291886	#DIV/0!	0.639085	0.42265		100	100	100	100	99.9124	100	100	100	100	100	99.7955	100		0	4	0	39	0	112	0	29	1	488	0	603	0	75	0	177	0	179	0	1055	1	1141	0	231
2552RPLP0	2552	RPLP0	Cassette	6.47795	6.25124	5.47218	0.411142	0.577691	0.587989		77.6119	67.2554	70.3431	71.7325	66.3462	93.5484	84.1837	66.1049	84.3558	93.2927	72.6619	84.4262		31	165	181	353	51	275	11	153	114	303	57	309	75	260	241	495	121	287	93	236	175	345	10	145
6068MEN1	6068	MEN1	Alt5Prime	0.543705	0.482284	0.446204	0.34653	0.350198	0.424027		99.446	98.2503	98.022	98.8208	98.9028	99.3333	98.7654	99.3377	99.2462	100	98.7207	99.7831		1	80	4	600	3	395	0	48	6	463	1	460	2	359	13	730	9	446	5	419	7	631	1	149
138MRPL13	138	MRPL13	Cassette	0	0	0	#DIV/0!	#DIV/0!	#DIV/0!		100	100	100	100	100	100	100	100	100	100	100	100		0	101	0	468	0	418	0	63	0	362	0	438	0	433	0	883	0	397	0	397	0	465	0	155
6392C14orf159	6392	C14orf159	Alt5Prime	1.15078	-4.04113	-8.40614	0.791062	0.0861943	0.132949		36.0465	47.1939	46.281	34.6899	32.866	36.747	42.623	47.7333	42.6174	32.8947	31.0696	28.2152		35	26	196	179	171	127	51	25	406	183	547	215	110	62	207	185	130	112	337	179	431	211	105	61
838ARHGAP17	838	ARHGAP17	Cassette	17.8183	13.092	-2.68377	0.0224688	0.0468747	0.18761		9.89399	7.77439	9.45559	4.66667	5.25568	9.15033	27.381	31.7191	21.4789	25.4237	19.3896	13.5354		61	23	282	131	223	61	44	15	449	108	428	67	255	28	605	51	316	33	429	21	667	37	139	14
5648SDHC	5648	SDHC	Cassette	18.1561	8.40767	12.4953	0.331964	0.758535	0.480517		30.721	15.7468	19.4521	20.7048	19.5652	63.1356	68.7179	26.7532	24.9169	84.5714	23.6641	20.3931		61	134	282	103	226	75	27	148	300	93	324	83	221	98	519	97	294	71	360	94	444	108	87	149
5224RCL1	5224	RCL1	Cassette	-0.218893	-0.0767572	0.454272	0.549623	0.650562	0.125929		99.375	99.8498	99.2268	100	99.8145	100	98.7654	99.3228	99.7067	100	100	99.5842		1	80	3	440	1	340	0	34	0	379	2	479	2	318	1	665	3	385	0	351	1	538	0	102
5988QTRTD1	5988	QTRTD1	Cassette	0.831376	3.20652	-3.96563	0.30677	0.237522	0.172321		97.6127	97.8882	98.7593	97.7591	93.4043	91.2	97.9592	100	98.7952	97.619	97.1246	97.2393		2	96	0	513	4	328	1	41	9	304	9	317	9	368	17	788	5	398	8	349	31	439	11	114
1867RIC8B	1867	RIC8B	Cassette	9.70321	0.577112	2.67722	0.0970352	0.863523	0.561624		59.1036	51.843	47.0588	50.8065	57.3876	57.8431	64.4737	60.3825	62.259	52.381	55.4945	59.893		27	49	145	221	137	226	20	22	162	202	150	224	146	211	405	436	243	216	183	189	199	268	43	59
6406PAX3/NCOA1 fusion	6406	PAX3/NCOA1 fusion	Cassette	-0.0175453	0.251768	0.238037	0.966394	0.455271	0.466667		99.1803	99.3443	99.41	99.5662	99.0826	100	100	98.7775	99.1045	100	99.8233	99.5807		0	71	5	404	3	332	0	68	1	565	2	475	2	242	4	606	2	337	2	459	6	648	0	110
973SEC11A	973	SEC11A	Cassette	0.92882	1.52164	-0.157989	0.138898	0.0932879	0.647134		0.425532	1.00671	0.57971	0.660793	0.877193	0	2	2.0202	0.77821	3.125	1.32159	1.65631		49	1	291	6	255	2	31	1	448	6	475	8	234	1	590	6	343	2	451	3	565	5	105	0
6576ZWILCH	6576	ZWILCH	Cassette	0.239452	-0.1313	0.498873	0.551581	0.677687	0.128844		99.2126	99.4753	98.8048	99.5575	99.4318	100	100	98.9848	99.2263	100	99.3348	99.2606		0	105	6	585	4	513	0	41	3	448	4	537	3	378	5	948	6	496	1	225	2	350	0	85
391ADNP	391	ADNP	Cassette	11.0394	23.4575	-15.148	0.00269889	0.00289237	0.0182153		82.5397	85.3513	83.1325	68.2731	73.0205	64.2857	96.6019	95.1096	92.4303	94.9153	91.3813	89.6552		7	199	58	1128	38	464	6	112	73	774	54	468	55	260	98	571	56	276	79	170	92	249	25	45
2709MAPKAP1	2709	MAPKAP1	Cassette	0	0	0	#DIV/0!	#DIV/0!	#DIV/0!		0	0	0	0	0	0	0	0	0	0	0	0		56	0	289	0	242	0	48	0	305	0	328	0	332	0	647	0	362	0	406	0	618	0	179	0
5802ARNT	5802	ARNT	Cassette	0.172272	0.845038	-1.2521	0.583867	0.302591	0.173203		98.0989	98.5891	98.494	96.2406	96.8657	98.3193	98.1818	98.5037	99.0132	98	98.152	97.8088		1	54	6	395	3	301	1	49	9	478	11	491	5	258	8	559	5	327	20	512	21	649	2	117
5572WUGSC:H_LUCA15.1	5572	WUGSC:H_LUCA15.1	Cassette	-0.535563	-0.0633714	0.161464	0.371274	0.42265	0.235817		99.6667	99.8489	100	100	100	100	98.4127	99.4962	100	100	100	99.8099		1	62	2	395	0	316	0	68	0	483	1	525	1	299	1	661	0	342	0	471	0	700	0	135
5573FRY	5573	FRY	Alt5Prime	0	0	0	#DIV/0!	#DIV/0!	#DIV/0!		100	100	100	100	100	100	100	100	100	100	100	100		0	16	0	123	0	210	0	24	0	198	0	427	0	355	0	770	0	464	0	648	0	979	0	147
5999PRKRIP1	5999	PRKRIP1	Cassette	-1.43402	9.05838	-8.7189	0.749298	0.107828	0.122234		53.9604	54.4081	50.8621	50	45.236	37.8378	44.7761	52.1277	58.0247	50	55.7292	54.5198		37	30	135	147	102	141	28	28	255	321	322	386	93	109	181	216	114	118	266	266	615	508	92	56
5280C6orf134	5280	C6orf134	Cassette	-5.89375	0.383582	-1.18403	0.264391	0.621756	0.135555		97.3214	97.006	98.6254	96.6102	96.3082	96.4824	84.0909	94.9686	96.2121	95.7746	96.7213	98.0556		7	37	16	302	10	254	3	68	12	354	7	353	6	218	15	486	4	287	16	456	23	600	7	192
3520SPIRE1	3520	SPIRE1	Cassette	0	0	0	#DIV/0!	#DIV/0!	#DIV/0!		0	0	0	0	0	0	0	0	0	0	0	0		57	0	359	0	199	0	45	0	404	0	262	0	384	0	799	0	288	0	440	0	676	0	119	0
1283HMMR	1283	HMMR	Cassette	1.17445	-0.418401	-0.0905228	0.194129	0.817387	0.948183		2.64766	2.67459	3.07443	3.20513	0.374532	4.54545	5.17241	3.64683	3.10078	0	3.84615	3.02376		55	3	502	19	625	20	11	0	225	9	449	14	478	13	1310	36	599	19	151	5	266	1	21	1
3557CD97	3557	CD97	Cassette	7.87982	1.82274	9.39775	0.060697	0.534573	0.0066817		63.2787	62.5661	60.0583	74.0964	70	70	67.6768	67.3709	74.4949	77.2727	69.5	72.7919		64	134	278	574	202	590	30	102	244	556	268	717	112	193	283	473	137	206	86	246	114	266	24	56
5985CREBBP	5985	CREBBP	Cassette	0	0	0	#DIV/0!	#DIV/0!	#DIV/0!		100	100	100	100	100	100	100	100	100	100	100	100		0	58	0	433	0	312	0	55	0	502	0	528	0	234	0	553	0	260	0	480	0	577	0	147
2754GABRB3	2754	GABRB3	AltStart	0.295521	-0.153392	0.466282	0.349409	0.501778	0.127761		99.6139	99.1304	99.7531	100	99.8963	100	100	99.384	100	100	100	99.4361		0	77	3	484	0	285	0	43	0	488	3	529	1	258	6	684	1	404	0	547	1	963	0	168
2227AP1GBP1	2227	AP1GBP1	Cassette	16.8189	4.19116	0.776075	0.0375052	0.715024	0.907174		61.4286	67.1642	61.7284	65.1659	53.8835	73.6	83.3333	85.2853	72.1591	84.6154	66.6075	54		10	50	49	284	49	127	10	55	188	375	161	189	108	172	220	450	124	200	147	275	285	333	33	92
5559PPP6R3	5559	PPP6R3	Cassette	18.0352	18.4709	3.80198	0.0369631	0.137411	0.019181		12.2249	13.5693	11.7764	15.4639	15.6556	17.8571	36.5854	31.2312	23.8596	50	29.3893	25		26	15	229	104	217	68	12	12	185	77	291	97	359	50	879	138	442	59	328	60	431	80	92	20
1010SLMAP	1010	SLMAP	Cassette	6.34808	5.64651	-2.46915	0.0560077	0.0298454	0.219193		7.57946	4.52586	8.55615	5.45455	5.74468	2.05479	16.9231	11.9718	10.8108	8.92857	12.5237	8.74126		54	11	375	51	330	40	51	5	461	66	522	50	378	31	886	42	342	32	520	30	886	54	143	3
5995PMS1	5995	PMS1	Cassette	-3.0325	-3.62003	-1.62986	0.0599845	0.284403	0.300262		87.7612	88.9138	85.8824	85.4077	87.885	84.375	83.1325	84.6422	85.6851	78.3784	81.4815	86.9478		14	69	88	485	70	419	8	29	85	374	65	433	41	294	99	794	72	438	34	199	59	428	10	54
472EP400	472	EP400	Cassette	0.668018	-5.97819	2.17568	0.389522	0.267013	0.472649		79.4444	78.9614	78.5714	77.193	85.7143	80.597	80.5195	79.9618	78.5	67.7966	80.2817	77.4914		15	62	105	419	86	314	19	40	98	399	131	451	74	286	158	593	96	352	104	352	87	522	26	108
1498ZFYVE27	1498	ZFYVE27	Cassette	0.129669	-0.4347	-0.637102	0.91889	0.221354	0.302446		1.21951	1.86916	0.310559	0.813008	0.674916	0	3.38983	0	0.398406	0	0.183824	0		57	2	325	0	250	1	55	0	543	1	540	0	243	3	525	10	321	1	610	5	883	6	176	0
1551SETD5	1551	SETD5	Cassette	1.25026	3.67681	-0.316319	0.497283	0.0215861	0.749578		5.83333	7.49625	6.97674	7.34341	7.09593	4.91803	11.0092	6.57895	6.469	10.9756	10.2041	9.2081		97	12	497	35	347	24	73	9	484	55	493	50	339	21	617	50	360	27	429	34	707	54	116	6
2513BRCA1	2513	BRCA1	Alt5Prime	-1.97267	-8.02358	3.39637	0.361381	0.0974414	0.3472		87.7378	87.7456	88.8889	93.8596	85.9649	94.7368	86.5672	83.0546	88.8325	87.1795	78.8909	84.4203		18	116	152	745	66	525	5	34	118	441	86	466	58	415	131	938	66	528	7	107	24	147	2	36
3492PPP3CA	3492	PPP3CA	Cassette	1.18781	-0.955015	-1.06682	0.578084	0.703878	0.59243		96.7742	98.6985	93.2735	94.5205	96.8056	94.2197	95.2381	98.1132	98.9583	95.122	90.2326	97.3262		1	20	2	104	1	95	2	39	21	194	5	182	7	210	6	455	15	208	32	552	23	697	10	163
6598FGFR1	6598	FGFR1	Alt5Prime	0	0	0	#DIV/0!	#DIV/0!	#DIV/0!		0	0	0	0	0	0	0	0	0	0	0	0		13	0	34	0	21	0	39	0	374	0	340	0	100	0	174	0	143	0	1378	0	2274	0	305	0
2391KIAA1128	2391	KIAA1128	Cassette	-0.101937	0.204807	-0.0483462	0.42265	0.513275	0.70265		0.30581	0	0	0	0.160772	0	0	0	0	0.775194	0	0		115	0	334	0	298	0	128	1	608	0	563	0	326	1	634	0	260	0	439	0	621	1	174	0
1215ELK1	1215	ELK1	Cassette	-3.55974	-0.337331	0.876473	0.154429	0.927724	0.81339		88.9401	89.8799	90.3974	93.5766	94.1432	84.127	83.0508	86.9159	88.5714	88.8889	91.2186	90.7273		10	49	42	279	28	217	8	64	49	509	51	499	24	193	59	524	29	273	44	641	54	868	30	159
3223GIT1	3223	GIT1	Cassette	11.4009	14.8674	0.779237	0.0609699	0.0233181	0.636436		4.15335	6.12557	8.40336	7.6087	5.26316	8.14815	23.5294	17.2867	12.069	21.6667	26.7007	17.2549		78	24	378	79	255	35	47	13	431	157	422	88	300	13	613	40	327	30	510	42	756	42	124	11
592ACIN1	592	ACIN1	Cassette	-10.8326	-7.32122	7.68511	0.00130944	0.0564174	0.0548597		73.5219	75.6313	76.3158	83.1081	86.4162	79	62.5	64.5238	65.9472	73.1707	74.8804	78.5095		27	45	149	271	142	275	11	30	105	313	124	453	103	286	193	599	108	348	75	369	94	598	21	79
1956FOXM1	1956	FOXM1	Cassette	-3.63633	-9.004	3.38589	0.189851	0.000785094	0.028495		13.9073	12.3016	14.9789	16.4179	18.2609	16.6667	9.56522	7.06278	13.6508	6.66667	8.8685	8.79828		104	11	829	63	544	86	14	1	298	29	425	41	390	63	884	124	403	71	56	11	94	21	10	2
1567NCOR1	1567	NCOR1	Cassette	14.2013	9.30796	-4.28259	0.0369235	0.0149246	0.0053171		14.386	12.5567	12.8205	8.47458	10.0139	8.42697	21.519	30.4255	30.4225	15.3846	19.5652	19.8895		62	17	327	143	247	108	55	10	444	108	435	108	244	41	578	83	272	40	432	40	647	72	163	15
55OSBPL3	55	OSBPL3	Cassette	0.154833	0.847251	-1.00745	0.736353	0.237378	0.18189		98.8701	99.1176	99.4652	99.1579	97.4705	97.8022	100	98.6957	99.2218	98.7805	99.3266	98.8652		0	50	3	227	2	255	1	81	6	885	8	697	2	175	3	337	1	186	4	471	15	578	2	89
6226SFT2D2	6226	SFT2D2	Cassette	0.211784	-0.614395	1.43165	0.832981	0.314382	0.224885		99.5074	98.6095	96.6837	99.4565	99.639	100	98.7805	97.7221	98.9333	100	98.7302	98.5222		1	81	10	429	4	371	0	55	4	311	6	400	2	404	12	851	13	379	2	366	2	552	0	148
2180DNM1L	2180	DNM1L	Cassette	-16.1096	-9.4411	5.7769	0.0155944	0.447561	0.466178		60.2597	60.4192	67.2372	75.9531	73.5043	55.7895	41.3043	46.4471	51.8359	41.3043	64.1604	71.4588		54	38	309	268	223	240	27	19	143	256	135	338	153	232	321	490	134	275	82	259	124	344	42	53
3202CDC42	3202	CDC42	Cassette	0.265334	0.370992	-0.206369	0.716259	0.522446	0.730457		100	98.4	98.4848	98.7421	98.66	98.8636	100	98.4906	99.1903	100	98.338	99.0408		0	44	4	261	2	245	0	52	6	355	4	413	0	244	8	492	4	260	6	471	8	589	2	174
405IPO4	405	IPO4	Cassette	-0.0118809	-1.03308	0.491706	0.971634	0.294333	0.190799		100	99.1632	99.3617	100	100	100	99.1304	99.7085	99.6503	97.5	99.6923	99.7085		1	114	2	684	2	570	1	39	1	324	1	342	0	520	8	948	3	467	0	216	0	355	0	82
2297UTX	2297	UTX	Cassette	15.1191	10.6189	-11.8732	0.0563736	0.242555	0.00930491		26.1538	24.5066	30.8725	12.9412	15.3251	17.6471	49.5495	42.8139	34.5269	38.5417	22.5309	16.6976		56	55	378	283	256	135	59	37	502	146	449	90	192	68	459	149	206	92	444	66	547	99	126	27
3041UCHL5	3041	UCHL5	Cassette	7.70137	-1.91545	-5.95221	0.247363	0.756882	0.172734		31.8627	32.2468	33.9806	29.1525	20.944	30.137	44.7368	45.614	30.8434	29.6296	29.8013	15.0562		21	17	186	156	287	128	19	8	212	90	378	67	278	130	582	277	340	175	209	86	268	71	51	22
1849IPO9	1849	IPO9	Cassette	-10.8356	-13.0209	5.01268	0.0326367	0.0703024	0.283362		22.779	29.1845	30.3493	31.8792	38.2979	27.1739	15.8416	15.6997	18.2648	11.6279	21.174	25.4864		85	16	494	92	358	80	38	5	376	101	383	131	339	100	660	272	319	139	203	95	290	180	67	25
6366C21ORF51	6366	C21ORF51	Cassette	0.894276	0.782009	0.0411934	0.0369204	0.366619	0.957758		99.3631	98.7671	99.187	97.8125	99.6283	100	100	100	100	100	100	99.7868		0	97	0	404	0	392	0	61	0	318	1	468	2	312	9	721	3	366	7	313	2	536	0	130
5752KIAA1764	5752	KIAA1764	Cassette	-3.83176	-2.617	-2.36203	0.471289	0.781346	0.743461		75.7098	85.6635	84.1549	78.125	90.1679	70.1493	70.6897	82.2742	81.069	64	80.6563	85.9348		17	41	106	492	85	364	9	16	112	467	82	501	77	240	121	723	90	478	49	175	41	376	20	47
6599CDC42	6599	CDC42	Alt3Prime	0	0	0	#DIV/0!	#DIV/0!	#DIV/0!		100	100	100	100	100	100	100	100	100	100	100	100		0	44	0	261	0	245	0	52	0	355	0	413	0	244	0	492	0	260	0	471	0	589	0	174
5668MAST2	5668	MAST2	Cassette	-0.53135	-0.588658	0.613879	0.483038	0.277212	0.339325		98.5423	96.8707	98.0132	98.452	98.4032	98.4127	98.0769	97.3366	96.4187	97.4359	97.4359	98.6301		1	51	11	402	13	350	1	38	13	494	7	504	5	338	23	712	9	444	5	318	8	493	1	62
215MADD	215	MADD	Cassette	1.18781	1.24145	-0.566238	0.275443	0.231769	0.322642		97.3077	96.3636	96.5625	95.583	96.0055	96.9466	96.5116	99.2991	97.9866	98.7013	97.3988	96.1593		3	83	3	425	6	292	1	76	18	674	27	676	7	253	20	530	11	309	25	541	29	697	4	127
2263FUS	2263	FUS	Cassette	1.86712	3.29471	-6.09453	0.0248015	0.519275	0.150777		94.8187	95.9572	94.9772	88.5417	84.8101	94.1176	97.5	97.5219	96.3325	98.0769	93.9394	85.3372		4	156	17	669	15	394	1	51	24	372	50	291	20	366	34	807	22	416	22	170	36	201	6	96
5196HSKM-B	5196	HSKM-B	Cassette	26.479	19.7746	-3.94534	0.00104485	0.0207426	0.417555		66.4311	60.4361	62.9156	59.6659	52.5947	65.6863	88.2353	89.8734	91.1111	78.7879	76.2857	82.197		6	45	32	284	24	246	7	26	83	267	94	434	95	188	254	388	145	246	169	250	338	375	35	67
5453MLH1	5453	MLH1	Cassette	0.398348	1.7459	-0.585841	0.494332	0.115811	0.481808		99.2347	98.8688	98.1941	97.5439	99.4962	97.5	98.9011	98.5915	100	100	100	99.7778		1	90	9	630	0	441	0	49	0	486	1	449	3	389	10	874	8	435	7	278	2	395	2	78
2009BBX	2009	BBX	Cassette	-4.76948	-13.1957	9.05961	0.0750858	0.0117256	0.0355336		12.0944	13.6471	17.4334	27.4699	23.2117	19.6721	10.3896	10.8225	7.65432	6.77966	13.2901	10.6969		69	8	412	50	374	31	55	4	535	82	551	66	298	41	734	116	341	72	301	114	526	159	98	24
5714ESNA1	5714	ESNA1	Cassette	-6.70393	-3.46755	-1.28222	0.108175	0.531208	0.509422		91.9192	87.8296	89.0585	87.5278	90.8475	86.5854	77.7778	84.5272	86.3905	92.3077	76.5766	85.6738		8	28	54	295	46	292	2	24	130	425	101	604	16	182	60	433	43	350	56	393	54	536	11	71
1174RAB22A	1174	RAB22A	Cassette	0	-0.0990589	0	#DIV/0!	0.42265	#DIV/0!		100	100	100	100	100	100	100	100	100	100	99.7028	100		0	45	0	329	0	215	0	75	2	671	0	475	0	169	0	421	0	242	0	454	0	770	0	139
2585OSBPL9	2585	OSBPL9	Cassette	14.4222	9.75301	8.32879	0.0121137	0.0978602	0.13625		67.0455	65.1801	68.8742	72.4138	82.4859	71.1864	85.5263	77.6765	81.1634	83.3333	84.1441	87.8676		11	65	98	341	68	293	9	45	88	467	66	478	87	177	203	380	94	208	112	294	93	438	34	84
228SHMT1	228	SHMT1	Cassette	0	0	0	#DIV/0!	#DIV/0!	#DIV/0!		100	100	100	100	100	100	100	100	100	100	100	100		0	95	0	577	0	476	0	55	0	402	0	481	0	411	0	998	0	508	0	223	0	309	0	66
3282EMR2	3282	EMR2	MulSkip	4.8656	1.87492	-1.99577	0.106538	0.48467	0.519461		83.4395	77.6147	82.0513	82.5758	79.5424	75	85.9813	86.2888	85.4321	81.4286	80.8134	80.5009		15	92	75	472	59	346	26	114	217	914	218	900	52	262	122	423	42	192	69	327	152	591	34	102
1988BBS1	1988	BBS1	Cassette	-1.12943	-0.116612	0.22453	0.420725	0.805502	0.576435		99.6528	99.5455	99.1573	100	100	99.0291	96.1905	100	98.7768	100	98.9796	99.6997		4	101	0	574	4	323	0	53	4	388	1	332	1	287	3	657	3	353	0	361	0	479	1	102
5303IL1RAP	5303	IL1RAP	Cassette	0	0	0	#DIV/0!	#DIV/0!	#DIV/0!		100	100	100	100	100	100	100	100	100	100	100	100		0	17	0	147	0	205	0	33	0	422	0	665	0	186	0	417	0	238	0	632	0	1017	0	162
6883ANKHD1-EIF4EBP3	6883	ANKHD1-EIF4EBP3	Cassette	9.27315	9.7676	-1.62349	0.0455338	0.140631	0.712618		72.9927	72.3252	79.2285	78.1081	74.9012	66.6667	83.5821	83.6323	85.1515	75	85.8921	88.0866		11	56	73	373	49	281	11	33	68	414	66	488	74	200	194	507	70	267	81	289	127	379	25	50
6318NUP98	6318	NUP98	Alt5Prime	-2.25386	-1.6614	0.890163	0.386465	0.399933	0.230427		97.2222	98.351	99.0315	98.9041	99.0854	99.2857	92	96.9892	98.8539	94.4444	98.1043	99.7423		6	69	14	451	4	345	2	34	8	414	1	387	10	350	14	835	4	409	4	361	6	650	1	139
3258C5orf33	3258	C5orf33	Cassette	0.243816	-0.19788	-0.104615	0.740856	0.895659	0.938288		1.6	1.58061	1.49573	0.294118	0.222222	3.84615	1.28205	3.07971	1.04603	0	2.50569	1.26316		77	1	535	17	473	5	37	0	428	11	469	6	369	6	934	15	461	7	339	1	449	1	75	3
2196C20orf194	2196	C20orf194	Cassette	-0.222222	0.0310904	-0.17534	0.42265	0.753305	0.51506		0.666667	0	0	0	0.140647	0	0	0	0	0	0.233918	0		118	0	714	0	305	0	94	0	853	2	527	0	298	2	629	0	338	0	488	0	710	1	125	0
2144BRE	2144	BRE	Cassette	0.648807	0.835908	-1.49358	0.825774	0.727334	0.356956		2.63158	4.94881	5.50964	4.3299	3.61272	0.666667	0	7.46888	7.56757	0	4.89691	6.2201		33	0	223	18	171	14	34	0	369	19	392	26	259	7	557	29	343	20	464	21	667	25	149	1
6560CR619214	6560	CR619214	Cassette	-0.180248	1.27497	-1.11293	0.849797	0.228971	0.320155		94.8127	96.7378	94.6602	94.0559	95.6341	93.1818	94.4444	94.8454	96.3801	94.5455	95.9811	96.1702		5	85	25	460	16	426	3	52	17	406	18	452	18	329	26	771	22	390	17	269	21	460	6	82
2311TBC1D1	2311	TBC1D1	Cassette	-0.816291	-0.341018	-1.0128	0.22097	0.586434	0.151482		2.08333	1.90703	1.09409	0.486618	1.55945	0	0	1.53061	1.10497	0	1.02302	0		70	0	386	6	358	4	24	0	387	4	386	0	329	7	823	16	452	5	409	2	505	8	84	0
1467SNAPIN	1467	SNAPIN	Cassette	4.94625	-0.48552	4.40167	0.0307514	0.807084	0.0474372		87.0504	90.5482	90.2235	93.5714	94.3522	93.1034	95.9184	92.4242	94.3182	96.2264	90.2494	93.0946		4	94	35	427	15	249	2	51	43	398	27	364	36	242	50	479	35	323	27	393	34	568	8	108
5757DIS3L2	5757	DIS3L2	Cassette	0.604702	-0.0531818	0.19625	0.294188	0.872448	0.52545		0.511509	0.260756	0	0	0.573614	0.787402	0	1.31086	1.27551	0	0.546448	0.655022		95	0	527	7	387	5	64	0	546	3	455	3	389	2	765	2	446	0	334	0	520	3	126	1
180CUL4A	180	CUL4A	AltStart	0.0226864	0	0.117925	0.888575	#DIV/0!	0.42265		100	99.6462	100	100	100	100	100	100	99.7143	100	100	100		0	78	0	499	1	349	0	43	0	462	0	432	0	324	3	845	0	412	0	429	0	565	0	112
6773XPV	6773	XPV	Cassette	2.36009	1.98345	-3.15269	0.179582	0.659644	0.332941		93.9954	94.1615	92.1525	87.1212	88.5246	95.2055	98.1928	94.4853	94.7115	98.8764	89.5161	88.4091		3	163	30	514	22	394	1	88	39	333	51	389	26	407	47	758	35	411	34	230	49	378	7	139
184L3MBTL3	184	L3MBTL3	Cassette	8.73526	7.75485	3.01483	0.159843	0.303084	0.314937		32.3864	36.2694	35.9813	35.2	36.2281	42.2535	51.8519	39.8438	39.1473	55	46.4539	35.4922		13	14	77	51	157	101	18	22	151	131	498	274	119	57	246	140	137	77	486	264	727	413	123	90
2173TRA2A	2173	TRA2A	Cassette	-8.27317	-18.5622	17.1201	0.0777243	0.0335143	0.0390859		34.8548	30.4348	33.7349	53.8251	54.3909	42.1687	29.8701	20.3704	23.9645	32.6531	29.064	32.981		54	23	387	99	257	81	33	16	288	118	317	156	157	84	352	154	220	112	169	197	161	192	48	35
6740FGFR1	6740	FGFR1	Cassette	0.390704	1.57258	0.0653425	0.738231	0.150278	0.865075		0	0.869565	0.943396	0.578592	1.0304	0.4	0	2.98507	0	3.63636	1.78998	1.30039		8	0	65	2	40	0	53	2	823	15	759	10	48	0	114	1	105	1	1031	6	1921	20	249	1
5878DKFZp667N0420	5878	DKFZp667N0420	Cassette	0.18716	-0.0945251	-0.349997	0.685967	0.922821	0.544563		99.2095	98.9761	98.9362	98.8131	99.4565	97.8022	100	98.9933	98.69	100	98.4314	97.3568		0	51	3	295	3	226	0	36	4	251	6	221	2	251	6	580	4	372	4	333	2	366	2	89
5913CDADC1	5913	CDADC1	Cassette	1.84534	1.66455	-4.15744	0.143788	0.378497	0.0209875		10.8597	8.66142	11.3565	5.3211	6.77789	6.30631	11.6279	12.069	12.7168	5	8.37563	10.0233		38	5	204	28	151	22	19	1	361	33	386	43	197	24	464	44	281	36	516	29	894	65	104	7
598DNM2	598	DNM2	Cassette	0	0	0	#DIV/0!	#DIV/0!	#DIV/0!		0	0	0	0	0	0	0	0	0	0	0	0		59	0	336	0	271	0	50	0	458	0	464	0	277	0	664	0	350	0	438	0	699	0	130	0
2042SLMAP	2042	SLMAP	Cassette	0.268874	0.0191821	-0.191392	0.253078	0.970676	0.478528		100	99.7748	99.4186	99.4264	99.8873	99.3056	100	100	100	100	100	98.6767		0	54	0	375	0	330	0	51	0	461	7	522	0	378	2	886	2	342	3	520	1	886	1	143
1421YTHDC1	1421	YTHDC1	Cassette	-1.96419	-0.923176	-3.11157	0.598534	0.484025	0.253125		92.0168	85.9813	86.2534	84.4706	86.8098	83.6364	81.8182	91.3295	85.2113	83.3333	83.3333	85.4806		10	45	30	316	42	242	6	30	74	370	71	418	19	219	75	460	51	320	66	359	86	566	18	92
5844TBPL1	5844	TBPL1	Cassette	0.153493	0.0624666	-0.026732	0.594257	0.673052	0.808722		0	0.253807	0	0.173611	0	0	0	0	0.714286	0	0.361011	0		47	0	228	0	139	1	51	0	276	1	341	0	203	0	393	1	199	0	575	1	617	0	205	0
2990TTC3	2990	TTC3	Cassette	0.941976	-0.0480363	0.612467	0.00203728	0.888451	0.0298498		98.9655	99.0909	98.8235	99.7835	99.6283	99.3056	100	100	99.7059	100	99.5465	99.0268		0	79	0	368	1	339	0	47	2	439	4	407	3	287	6	654	4	336	1	461	3	804	1	143
700RAPGEF1	700	RAPGEF1	Cassette	-1.14761	-5.48881	4.31128	0.831794	0.19161	0.149268		66.443	61.6807	67.734	69.598	66.9246	72.2689	55.0725	68.1934	69.1489	58.3333	67.4107	66.581		31	38	125	268	87	195	20	28	146	302	130	259	100	198	228	367	131	275	121	277	171	346	33	86
6452FGFR1	6452	FGFR1	Cassette	0	0.133333	-0.133333	#DIV/0!	0.42265	0.42265		100	100	100	100	100	99.6	100	100	100	100	100	100		0	8	0	65	0	40	0	53	0	823	0	759	0	48	0	114	0	105	0	1031	0	1921	1	249
6587PRUNE	6587	PRUNE	Cassette	-2.59793	0.100011	0.502576	0.0483595	0.982574	0.744359		64.0523	63.8109	66	65.0124	63.0508	67.3077	61.4458	62.3656	62.2581	72.973	60.0503	62.6478		32	51	140	232	117	193	10	27	159	239	158	265	110	196	245	432	102	198	141	262	218	372	34	70
1603PLCH1	1603	PLCH1	Cassette	0	0.332475	0.0531632	#DIV/0!	0.224991	0.42265		0	0	0	0.15949	0	0	0	0	0	0	0.625	0.531915		6	0	37	0	29	0	38	0	477	3	748	4	55	0	101	0	83	0	626	1	799	0	289	0
798PIP5K3	798	PIP5K3	Cassette	0	-0.011764	0.069735	#DIV/0!	0.903244	0.42265		0	0	0	0.209205	0	0	0	0	0	0	0.173913	0		52	0	369	0	218	0	61	0	574	1	569	0	204	0	481	0	335	0	477	1	840	0	129	0
1827CD46	1827	CD46	Alt3Prime	-6.90247	0.822335	1.61381	0.0104098	0.631887	0.382529		92.3077	91.0131	92.378	93.9096	95.7973	90.8333	86.4865	85.4167	83.0882	95	94.3478	93.6594		5	32	42	246	46	226	2	38	26	434	35	517	19	228	55	557	25	303	31	478	34	775	11	109
32TRIP4	32	TRIP4	Cassette	-0.806961	1.61896	-2.00858	0.669582	0.131293	0.0881533		96.129	96.4824	95.6	94.358	92.7357	95.092	92.4242	98.0392	95.3271	95.082	95.5504	96.4103		5	61	5	250	10	204	3	58	19	408	14	376	6	149	14	384	11	239	29	485	47	600	8	155
6023DDR1	6023	DDR1	Cassette	10.573	7.25212	-3.89311	0.295106	0.0191398	0.124807		50.2825	52.6316	47.1698	44.9918	44.9465	48.4663	74.6032	48.6726	58.5271	51.2821	52.7119	56.167		16	47	174	165	107	151	38	40	279	311	231	296	88	89	189	210	112	100	335	274	463	378	84	79
450DPY19L4	450	DPY19L4	Cassette	-1.56115	-1.97667	-0.628176	0.59977	0.422255	0.762568		91.7749	96.9283	93.8776	93.3921	95.7787	91.5254	95.4545	88.1657	94.2771	88	93.1284	93.6378		3	63	40	298	19	313	6	44	38	515	39	574	19	212	18	568	21	322	30	424	29	658	10	108
6035DKFZp434N2030	6035	DKFZp434N2030	Cassette	3.46556	1.14788	-2.20844	0.197819	0.563189	0.116827		10.0295	8.53659	11.2108	8.52713	6.13383	8.49057	10.8108	12.3209	17.0418	5.71429	10.221	10.6599		66	8	306	43	258	53	33	2	325	37	352	42	305	34	750	70	396	50	354	33	505	33	97	9
6013MARK3	6013	MARK3	Cassette	-0.0280473	0.0366286	0.0458425	0.966054	0.952206	0.923833		99.1803	99.1007	99.375	99.2481	98.5455	100	100	99.5074	98.0645	100	99.2574	98.646		0	72	2	404	6	304	0	34	3	401	7	510	2	242	5	551	2	318	3	396	8	542	0	92
2993RSPRY1	2993	RSPRY1	Cassette	0	0	0	#DIV/0!	#DIV/0!	#DIV/0!		100	100	100	100	100	100	100	100	100	100	100	100		0	96	0	371	0	268	0	69	0	440	0	459	0	286	0	604	0	282	0	451	0	626	0	149
6582NEDD1	6582	NEDD1	Cassette	-8.08423	-2.00008	1.65577	0.0405172	0.599377	0.662355		90.625	88.6792	87.5706	91.3043	95.7921	84.7458	80.9524	77.3399	84.3299	89.4737	87.2774	89.0909		16	68	138	471	76	409	2	17	50	343	42	343	36	348	102	799	66	465	20	210	17	387	9	50
6902ZFX	6902	ZFX	Cassette	11.3155	6.35018	-1.28558	0.0079701	0.115808	0.538099		6.77291	5.79965	11.0092	5.05319	6.26058	8.41121	22.0588	16.3265	19.1429	18	10.5042	10.2713		53	15	328	64	283	67	41	9	426	50	463	53	234	17	536	33	291	36	357	19	554	37	98	9
662MTMR10	662	MTMR10	Cassette	5.61348	7.16051	-5.44732	0.0261865	0.168715	0.257475		93.0314	90.6557	88.9163	85.2273	79.4311	91.6031	98.6301	95.8416	94.9721	96.3636	90.9465	90.4328		1	72	21	484	18	340	2	53	44	442	42	397	20	267	57	553	45	361	52	300	94	363	11	120
45UBR4	45	UBR4	Cassette	-0.359644	1.03039	0.829954	0.799182	0.397805	0.488582		97.2414	98.4424	97.3856	99.5506	99.41	96.5986	94.9495	98.8814	98.1595	100	99.0625	99.5879		5	94	5	442	6	320	0	95	6	634	3	725	8	282	10	632	8	298	2	443	4	674	5	142
2034HNRNPUL1	2034	HNRNPUL1	AltStart	-0.570576	2.73453	0.356613	0.777253	0.10015	0.779354		93.3526	93.0203	91.1357	94.5504	92.8	91.2281	95.2941	90	90.5028	95.3846	95.9223	95.4751		4	81	53	477	34	324	3	62	21	494	20	422	23	323	55	733	32	329	20	347	36	464	10	104
263GOLPH3L	263	GOLPH3L	Cassette	0.574558	-2.41831	1.98863	0.699145	0.394445	0.0185775		91.6376	91.6364	92.6752	93.9252	93.3333	94.6565	94.1176	90.0524	93.5028	94.8718	87.2727	92.5156		3	48	38	344	23	331	2	37	49	336	36	445	24	263	46	504	23	291	26	402	35	490	7	124
1866SNCA	1866	SNCA	Cassette	1.13699	-0.0568434	0.191766	0.314546	0.92255	0.843225		97.1564	99.7763	99.6564	99.0312	99.1087	99.0244	100	100	100	100	98.2759	98.7179		0	4	0	15	0	76	0	5	1	57	7	539	6	205	1	446	1	290	9	920	10	1112	2	203
1361ATRX	1361	ATRX	Cassette	-4.42915	-4.14193	-1.58088	0.033468	0.118034	0.408854		98.1618	95.6698	94.5876	94.3299	96.9803	92.3664	92.1053	90.0552	92.9712	87.8049	90.1786	93.2673		3	35	36	326	22	291	5	36	44	404	34	471	5	267	32	707	21	367	22	366	26	835	10	121
6066UGCGL1	6066	UGCGL1	Alt5Prime	9.0472	1.16762	-8.81752	0.137301	0.831154	0.157816		22.695	16.9435	14.9847	7.56881	3.25497	17.3469	32.7586	29.4574	19.5489	5.55556	15.6915	10.4265		39	19	273	114	214	52	34	2	317	59	378	44	218	64	500	102	278	49	403	33	535	18	81	17
473FOXRED1	473	FOXRED1	Cassette	8.17026	4.68505	-1.18277	0.135278	0.241442	0.762042		77.6435	70.0405	77.4775	77.3684	75.57	68.6747	84.2105	88.6617	76.8	75	82.263	78.4053		18	96	61	477	87	288	10	30	58	269	65	236	74	257	222	519	100	344	43	147	75	232	26	57
5723RABGEF1	5723	RABGEF1	Cassette	2.91492	1.43783	0.76046	0.0784634	0.302287	0.505669		2.41546	3.82883	0.613497	3.1746	2.47619	3.48837	5.17241	5.68562	4.74453	6.25	2.62097	4.58167		55	3	282	17	261	13	30	2	483	13	479	23	202	5	427	17	324	2	366	12	512	13	83	3
2062CRTC2	2062	CRTC2	Cassette	0.368682	-0.114516	-0.0419785	0.464747	0.19941	0.820998		0.469484	0	0	0.206186	0.137363	0	1.31579	0.25974	0	0	0	0		75	1	384	1	254	0	89	0	746	0	726	0	212	1	467	0	202	0	484	1	727	1	143	0
2637EXOC7	2637	EXOC7	Cassette	0	0	0	#DIV/0!	#DIV/0!	#DIV/0!		0	0	0	0	0	0	0	0	0	0	0	0		100	0	503	0	276	0	87	0	355	0	254	0	297	0	560	0	260	0	405	0	365	0	219	0
6720UBE2E2	6720	UBE2E2	Cassette	-0.419974	0.072723	0.808232	0.787318	0.94306	0.455122		99.1525	97.8062	96.2199	97.9821	99.3162	98.3051	95	98.8235	98.0952	100	98.7342	97.0874		1	19	2	168	2	103	0	42	4	312	6	200	2	234	12	535	11	280	9	437	4	581	2	116
5180ARNTL2	5180	ARNTL2	Alt5Prime	-2.18672	-0.255435	-4.30646	0.215861	0.860526	0.0554635		6.6092	8.19892	5.58252	3.33333	4.13793	0	6.25	5.35117	2.2293	2.32558	1.72786	2.65152		60	4	283	16	307	7	42	1	455	8	514	14	325	23	683	61	389	23	319	11	417	18	96	0
642PCGF2	642	PCGF2	Cassette	-0.627816	-0.672589	-0.740771	0.808031	0.748154	0.75476		10.0559	7.21443	5.38117	8.94737	8.11099	3.37079	2.98507	9.18919	8.59375	4.81928	7.44382	6.14828		65	2	336	34	234	22	79	4	659	53	519	34	161	18	463	36	211	12	519	51	861	76	172	6
6460TROVE2	6460	TROVE2	Cassette	12.1549	10.837	5.52632	0.240997	0.300026	0.379447		19.5122	21.2121	23.8512	33.3333	30.4878	17.3333	18.9189	39.7163	42.4051	24	40.2827	49.3827		30	7	170	112	91	67	19	6	169	114	123	120	198	48	442	119	348	109	216	108	285	125	62	13
785CHTF8	785	CHTF8	Cassette	-6.19339	-3.9912	-2.78829	0.424049	0.6687	0.660456		57.6547	63.0473	70.5539	64.3564	66.5347	52	46.3918	60.9375	65.3465	43.75	58.4958	68.6717		52	45	150	234	105	198	27	21	149	210	125	274	130	177	211	360	101	242	144	260	169	336	60	65
2793CHTF8	2793	CHTF8	Cassette	-6.19339	-3.9912	-2.78829	0.424049	0.6687	0.660456		57.6547	63.0473	70.5539	64.3564	66.5347	52	46.3918	60.9375	65.3465	43.75	58.4958	68.6717		52	45	150	234	105	198	27	21	149	210	125	274	130	177	211	360	101	242	144	260	169	336	60	65
831PSAT1	831	PSAT1	Cassette	-1.42318	-0.0511609	1.41104	0.527758	0.985145	0.463304		94.433	96.5404	96.0289	99.2701	94.1392	97.8261	90.566	96	96.1667	100	98.0263	93.0556		5	48	19	456	23	577	0	34	3	149	25	335	27	458	42	1172	22	532	1	136	16	257	1	45
687MRE11A	687	MRE11A	Cassette	-0.843524	-1.57053	-0.0663856	0.872302	0.696405	0.983728		75.7653	78.674	70.8835	72.2008	79.0099	73.913	82.6087	68.5874	71.5962	79.3103	68.815	72.2868		12	57	169	369	121	305	6	23	150	331	143	373	95	297	193	712	145	353	72	187	106	399	18	51
1994NCOR2	1994	NCOR2	Cassette	12.948	20.2492	-15.3728	0.00665965	0.0157483	0.0460918		79.558	80.0222	83.0808	65.1724	59.1479	72.2222	93.9024	94.0083	93.5943	91.8919	84.188	81.2102		5	77	29	455	18	263	3	34	74	394	59	255	74	288	180	721	67	329	101	189	163	236	25	65
3048FAT1	3048	FAT1	Cassette	0	0.877193	0	#DIV/0!	0.42265	#DIV/0!		0	0	0	0	0	0	0	0	0	2.63158	0	0		95	0	517	0	335	0	37	1	305	0	272	0	367	0	792	0	492	0	220	0	314	0	83	0
1609VEGFB	1609	VEGFB	Alt3Prime	-5.93787	-5.13238	-1.57917	0.0855469	0.278124	0.598552		89.8004	93.3333	93.2673	95.2663	89.0957	87.3016	82.1782	87.2047	89.2045	80	85.0543	91.2121		18	83	65	443	38	314	3	12	55	313	29	301	46	405	68	952	34	471	8	161	41	335	8	55
5826C5orf32	5826	C5orf32	Cassette	0.847326	-0.203884	1.24266	0.171733	0.720398	0.0762775		98.8095	97.7341	98.1366	99.734	98.6742	100	98.3333	99.2084	99.6805	98.6111	99.7613	99.4242		1	59	3	376	1	312	1	71	1	418	3	518	4	332	15	647	6	316	1	375	7	521	0	118
120SHC1	120	SHC1	Cassette	-4.47389	-6.13095	5.68621	0.192179	0.126504	0.00200645		85.8696	85.014	84.5238	90.7407	91.8519	89.8734	76.1364	81.9484	83.9009	79.7101	87.172	87.191		21	67	63	286	52	271	14	55	44	299	57	388	39	237	107	607	52	284	35	343	44	496	16	142
5132MTMR1	5132	MTMR1	Cassette	0.00562527	0.136494	0.285889	0.989305	0.602924	0.355074		99.115	99.4536	99.6764	100	99.8221	99.2806	98.7952	99.4667	100	100	99.7531	99.759		1	82	2	373	0	268	0	42	1	404	1	414	2	224	3	546	1	308	0	430	1	561	1	138
2868ATRX	2868	ATRX	Cassette	8.04756	6.14598	1.3224	0.22929	0.0843299	0.595581		43.5897	46.4075	50	48.8889	49.6855	45.3901	64.2857	49.5652	50.289	54	57.9186	50.4839		20	36	232	228	172	174	23	27	186	256	307	313	176	136	455	394	178	178	184	176	400	395	77	64
2076NUTF2	2076	NUTF2	Cassette	0	0	0	#DIV/0!	#DIV/0!	#DIV/0!		0	0	0	0	0	0	0	0	0	0	0	0		100	0	436	0	341	0	64	0	369	0	349	0	466	0	846	0	451	0	369	0	436	0	127	0
1550KIAA0528	1550	KIAA0528	Cassette	0	0	0	#DIV/0!	#DIV/0!	#DIV/0!		0	0	0	0	0	0	0	0	0	0	0	0		60	0	366	0	338	0	35	0	452	0	518	0	262	0	787	0	449	0	316	0	605	0	90	0
5103ATP6V1F	5103	ATP6V1F	Junc	#VALUE!	#VALUE!	#VALUE!	#VALUE!	#VALUE!	#VALUE!		#VALUE!	#VALUE!	#VALUE!	#VALUE!	#VALUE!	#VALUE!	#VALUE!	#VALUE!	#VALUE!	#VALUE!	#VALUE!	#VALUE!		92	NA	274	NA	208	NA	63	NA	246	NA	287	NA	280	NA	509	NA	310	NA	345	NA	434	NA	153	NA
2526PDK1	2526	PDK1	Cassette	-0.45093	-1.96782	-8.62423	0.955189	0.891998	0.443638		40.411	38.5135	42.8161	28.7834	18.0279	49.0566	54.1667	32.0106	34.2105	50	22.4329	17.5316		11	13	257	121	150	78	16	16	491	142	588	125	87	59	273	171	199	149	240	97	823	181	27	26
6469PDE4DIP	6469	PDE4DIP	Alt3Prime	0.23705	-0.00567635	0.0450107	0.840563	0.992884	0.964627		100	98.6425	97.3154	99.4307	99.0291	97.6331	100	97.3684	99.3007	99.0099	98.7103	98.3558		0	44	5	185	1	142	1	100	13	995	11	658	0	88	3	218	4	145	3	524	6	612	4	165
6602WSB1	6602	WSB1	Alt3Prime	-2.51235	-5.1971	5.54103	0.0283275	0.328184	0.280032		2.32558	4.25	3.61991	9.56938	15.1659	2.08333	0	1.0661	1.59236	0	2.53165	8.69565		68	0	464	5	309	5	41	0	231	6	273	26	168	4	383	17	213	8	189	20	179	32	94	2
719NFYA	719	NFYA	Cassette	-1.88995	-13.6483	23.1232	0.0333387	0.00651127	0.00346558		4.21348	5.46584	5.69307	24.8466	29.4606	30.4348	3.2967	2.69231	3.71353	15.7895	10.8033	17.2043		88	3	506	14	363	14	48	9	322	39	308	64	341	15	761	44	381	23	245	81	340	142	64	28
1028MALT1	1028	MALT1	Cassette	1.96198	4.45827	3.35219	0.50017	0.528049	0.624784		65.4545	66.323	64.7799	63.8	62.2771	80.5369	72.2222	65.6863	64.5349	75	74.1071	70.8817		10	26	70	134	61	111	16	48	203	581	251	611	38	72	98	193	56	103	181	319	275	454	29	120
2930HIPK3	2930	HIPK3	Cassette	6.74844	0.0271114	-1.3507	0.397543	0.995082	0.731378		20.3922	12.4343	17.7258	15.8311	10.467	20.202	35.2941	21.5328	13.9706	21.0526	14.9038	10.625		22	12	215	59	234	38	30	8	354	62	429	51	203	52	500	71	246	53	319	60	556	65	79	20
2736MAPRE2	2736	MAPRE2	AltStart	-8.26749	-2.19998	9.83463	0.0752484	0.716835	0.0448914		29.2517	26.6881	25.784	42.1296	34.3154	34.7826	13.6364	21.5768	21.7082	25.4545	41.9437	37.2294		38	6	189	52	220	61	41	14	227	164	290	172	208	86	456	166	213	74	250	182	379	198	90	48
1460PAT1	1460	PAT1	Cassette	0.0928367	-0.296956	0.184412	0.547302	0.269703	0.227886		100	99.8185	99.6283	100	100	100	100	99.7253	100	100	99.7773	99.3318		0	62	1	363	0	273	0	49	1	448	3	446	0	217	1	550	1	268	0	440	0	606	0	131
1718EIF4B	1718	EIF4B	Cassette	6.11523	0.340675	2.02995	0.307697	0.939095	0.584956		3.78788	0	0	0.208768	0.316456	9.35252	16.4179	2.47678	3.23887	9.41176	0.968523	0.519481		56	11	315	8	239	8	77	8	409	4	383	2	254	10	497	0	317	0	478	1	630	2	126	13
1658FAM76B	1658	FAM76B	Cassette	-10.2254	-9.00467	11.4541	0.093029	0.405471	0.282481		36.9338	40.3587	37.1571	48.6301	63.7236	36.4583	34.9206	23.0952	25.7576	50	40.4255	31.3725		41	22	323	97	294	102	14	14	252	171	350	160	181	106	399	270	252	149	150	142	189	332	61	35
5516MTMR3	5516	MTMR3	Cassette	0.515477	0.131946	0.383531	0.191147	0.186883	0.282414		99.3333	99.1202	100	99.784	99.8201	100	100	100	100	100	100	100		0	32	0	233	0	200	0	48	0	470	0	467	1	149	3	338	0	207	1	462	1	555	0	93
5517PPP2R2D	5517	PPP2R2D	Alt3Prime	14.5444	1.42233	3.52315	0.0505323	0.861651	0.655856		75.814	77.453	66.289	77.6119	65.4167	87.0968	95.5224	83.3811	84.2857	86.5385	72.6064	75.2475		3	64	58	291	44	236	7	45	103	273	75	228	52	163	108	371	119	234	75	260	166	314	12	81
677CLIP1	677	CLIP1	Cassette	15.6423	25.311	-25.8846	0.016772	0.128986	0.122573		71.4286	68.9922	68.3417	37.9433	29.8742	63.2911	87.8505	87.7551	80.0839	85.7143	63.3028	58.0247		13	94	60	430	95	382	6	36	120	207	204	282	76	190	200	445	126	272	175	107	223	95	29	50
1967HDHD2	1967	HDHD2	Cassette	-0.269096	-0.21319	-0.126341	0.500982	0.482874	0.732474		0	0.628931	0.911854	0.733496	0.428266	0	0	0.733496	0	0	0.522193	0		95	0	406	3	264	0	73	0	381	2	370	0	266	0	474	3	326	3	406	3	465	2	158	0
171ITGB1	171	ITGB1	Cassette	0	0	0	#DIV/0!	#DIV/0!	#DIV/0!		0	0	0	0	0	0	0	0	0	0	0	0		29	0	269	0	190	0	43	0	488	0	503	0	144	0	317	0	212	0	391	0	545	0	124	0
3002NLRP1	3002	NLRP1	Cassette	0	-0.148982	-0.140455	#DIV/0!	0.486291	0.248652		100	100	100	99.8789	99.6997	100	100	100	100	100	99.7097	99.422		0	12	0	49	0	38	0	54	2	687	4	688	0	24	0	69	0	62	1	825	4	1328	0	154
1118MPRIP	1118	MPRIP	Cassette	-0.123001	0	0	0.42265	#DIV/0!	#DIV/0!		100	100	100	100	100	100	100	100	99.631	100	100	100		0	80	0	498	1	270	0	74	0	475	0	499	0	314	0	681	0	365	0	368	0	651	0	117
5655CSTF2	5655	CSTF2	Cassette	-0.130719	0.226745	-0.130719	0.42265	0.197206	0.42265		0.392157	0	0	0	0	0	0	0	0	0	0.277008	0.403226		73	0	344	0	318	0	32	0	360	1	494	2	254	1	606	0	314	0	294	0	406	0	78	0
1142USP4	1142	USP4	Cassette	0.552995	-0.556341	0.164949	0.36444	0.612728	0.758908		98.3539	99.8155	98.5915	98.7705	99.1432	99.3421	100	99.1525	99.2674	96.7213	99.0476	99.8179		0	54	3	351	2	271	2	59	6	624	1	548	4	239	1	541	4	280	6	482	7	810	1	151
2827LMO7	2827	LMO7	Cassette	-1.21453	-0.085034	0.0481	0.155022	0.42265	0.42265		100	99.8557	100	100	100	100	97.8261	99.7135	98.6726	100	99.7449	100		1	45	1	348	3	223	0	40	1	391	0	377	0	214	1	692	0	385	0	506	0	723	0	135
290AHCYL1	290	AHCYL1	Cassette	1.42229	0.469917	-0.344498	0.0654042	0.274947	0.267083		0	0.412088	0.789474	0	0.168067	0	2.7027	1.48368	1.28205	0	1.09589	0.481928		36	1	332	5	231	3	39	0	361	4	413	2	291	0	725	3	377	3	359	0	594	1	86	0
2783PPP3CA	2783	PPP3CA	Cassette	-0.0843882	0.234742	-0.0843882	0.42265	0.42265	0.42265		0	0.253165	0	0	0	0	0	0	0	0	0	0.704225		15	0	76	0	83	0	21	0	153	0	141	1	153	0	394	1	211	0	553	0	628	0	121	0
400DOCK9	400	DOCK9	Cassette	2.46495	7.97898	8.27533	0.564151	0.0472278	0.119487		23.3503	33.543	33.5505	37.9487	41.8879	35.4331	30.2326	35.9477	31.6583	44.5783	50.558	44.0703		30	13	196	110	136	63	46	37	443	453	382	301	151	46	317	160	204	103	242	148	394	284	82	45
5694PMS2	5694	PMS2	Cassette	-0.135938	-1.29149	0.236323	0.912738	0.145599	0.786512		96.6292	98.1685	96.0961	97.5684	96.162	97.8723	94.9153	98.0707	97.5	95.4545	96.875	95.3988		3	56	6	305	6	234	1	21	9	279	15	311	9	258	10	536	13	320	8	321	18	451	2	92
5829CCDC66	5829	CCDC66	Alt3Prime	-0.0743978	-1.74682	-0.137698	0.806573	0.418985	0.55676		98.4894	99.1432	98.9011	98.7842	98.556	98.7805	98.6486	98.4816	99.1803	93.5484	99.1667	98.1651		1	73	7	454	3	363	2	29	3	357	8	428	5	326	7	810	5	450	4	325	8	546	1	81
6447PEX26	6447	PEX26	Cassette	-10.0376	-1.73964	-1.57875	0.0862353	0.580213	0.616959		81.0945	82.2275	86.4	79.1774	79.3677	86.4407	66.2162	76.0638	77.3292	83.0189	78.0115	78.7365		25	49	90	286	73	249	9	44	115	408	138	511	38	163	75	347	34	216	81	308	124	477	16	102
1071CD46	1071	CD46	Cassette	0	0	0	#DIV/0!	#DIV/0!	#DIV/0!		100	100	100	100	100	100	100	100	100	100	100	100		0	32	0	246	0	226	0	38	0	434	0	517	0	228	0	557	0	303	0	478	0	775	0	109
2566CD46	2566	CD46	MulSkip	0	0	0	#DIV/0!	#DIV/0!	#DIV/0!		100	100	100	100	100	100	100	100	100	100	100	100		0	32	0	246	0	226	0	38	0	434	0	517	0	228	0	557	0	303	0	478	0	775	0	109
2704ZDHHC13	2704	ZDHHC13	Cassette	14.7199	4.69591	11.7798	0.0412199	0.311134	0.0634475		67.7326	66.5385	71.0692	76.4516	76.9939	87.234	90.3226	79.0404	80.137	86.4865	83.3703	84.9105		6	56	83	313	58	234	5	32	75	376	59	332	111	233	261	519	138	339	73	237	75	251	12	82
3047ARHGAP12	3047	ARHGAP12	Cassette	13.2121	10.019	0.300289	0.0661033	0.0690475	0.955889		51.4851	37.5546	46.8992	42.8283	42.4242	51.5873	62.1622	55.794	57.619	57.1429	54.1985	55.5556		14	23	103	130	89	121	24	32	180	213	196	245	98	104	286	172	137	121	283	212	399	294	61	65
1420Chk2	1420	Chk2	Cassette	-0.0409203	1.40803	-0.222205	0.921887	0.260364	0.576101		1.09091	0	0.292398	0.408998	0.307692	0	0	0.615385	0.645161	3.44828	0.961538	0.530973		55	0	323	2	308	2	28	1	412	4	562	3	272	3	683	0	341	1	487	2	972	3	100	0
5162USP6	5162	USP6	Cassette	0	0	0	#DIV/0!	#DIV/0!	#DIV/0!		100	100	100	100	100	100	100	100	100	100	100	100		0	52	0	394	0	342	0	37	0	446	0	539	0	245	0	606	0	265	0	387	0	781	0	83
2997DKFZp434M104	2997	DKFZp434M104	Cassette	3.53276	4.14173	-5.45305	0.22472	0.479687	0.0534356		88.1423	85.8462	82.8125	80.456	82.1012	77.8846	86.9565	92.9095	87.5332	92.6829	84.0102	76.1739		9	60	29	380	47	330	3	38	63	331	137	438	30	223	92	558	66	318	60	247	92	422	23	81
3531ZMYND11	3531	ZMYND11	Cassette	46.5505	39.8343	-0.730376	0.000508693	0.0139862	0.687518		28.5714	26.494	28.841	30.1746	25.8264	25.7143	75	70.9459	77.6119	56.25	74.4681	70.5		7	21	43	105	30	104	7	9	60	175	59	141	175	70	369	133	264	107	280	121	359	125	78	27
5116BCAT2	5116	BCAT2	Junc	#VALUE!	#VALUE!	#VALUE!	#VALUE!	#VALUE!	#VALUE!		#VALUE!	#VALUE!	#VALUE!	#VALUE!	#VALUE!	#VALUE!	#VALUE!	#VALUE!	#VALUE!	#VALUE!	#VALUE!	#VALUE!		63	NA	418	NA	353	NA	38	NA	299	NA	344	NA	385	NA	890	NA	426	NA	253	NA	422	NA	49	NA
1020TSR1	1020	TSR1	Cassette	1.42998	-0.14522	2.9339	0.183972	0.934857	0.0597627		96.3333	94.1538	94.186	98.7952	96.129	98.5507	96.2617	96.5058	96.1957	100	97.9094	95.1299		4	103	21	580	14	354	0	27	6	281	15	293	11	289	38	612	25	405	3	246	12	298	1	68
1602SATB1	1602	SATB1	AltStart	0.299182	0.143052	0.430927	0.745384	0.569067	0.641565		100	97.651	100	100	99.6241	99.3197	100	99.1736	99.375	100	99.7475	99.6255		0	57	2	240	1	159	0	59	1	395	2	532	0	144	7	291	0	196	0	517	3	795	1	146
1349EPB41	1349	EPB41	Cassette	9.43838	6.61139	-0.250742	0.00358872	0.354664	0.928903		12.2977	14.2424	10.452	7.62195	13.125	15.493	21.0526	23.1325	21.1221	29.4118	15.1515	11.5108		45	12	319	96	239	64	24	10	336	60	369	48	271	38	566	94	317	37	303	25	417	63	60	11
5290LYRM1	5290	LYRM1	Cassette	23.7817	35.4809	0.867848	0.00722251	0.00363931	0.315303		18.4397	17.623	17.233	18.323	19.8547	17.7215	37.5	45.0512	42.0896	59.0909	53.0035	50.2475		35	21	161	132	194	141	9	13	133	150	201	203	230	52	603	129	341	71	263	59	331	82	65	14
1416IQWD1	1416	IQWD1	Cassette	0	0	0	#DIV/0!	#DIV/0!	#DIV/0!		0	0	0	0	0	0	0	0	0	0	0	0		122	0	476	0	463	0	55	0	390	0	374	0	312	0	733	0	326	0	320	0	445	0	94	0
5526KIAA1219	5526	KIAA1219	Alt3Prime	1.95683	-1.61018	2.5354	0.11292	0.064205	0.0120346		93.2143	92.9043	93.3754	95.858	96.2422	95	93.8272	95.1557	96.3816	93.1034	94.5183	94.6479		5	76	28	550	11	293	4	54	33	569	19	336	19	261	43	563	21	296	14	324	18	461	4	76
2662ACSS2	2662	ACSS2	Cassette	0	0.717129	0.666004	#DIV/0!	0.288755	0.304352		0	0	0	1.6129	0.385109	0	0	0	0	1.96078	1.17647	1.01215		31	0	144	0	102	0	50	1	672	8	489	5	103	0	278	0	115	0	488	8	776	3	62	0
3650ZC3H18	3650	ZC3H18	Cassette	6.32648	7.14377	-0.241387	0.220732	0.47607	0.9489		14	12.8411	14.6875	10.303	10.2767	20.2247	27.381	16	17.1271	36.1702	16.6316	9.43396		61	23	357	68	300	62	30	17	396	79	432	45	258	42	543	80	273	47	296	34	454	52	71	18
2181PCSK7	2181	PCSK7	Cassette	4.95324	0.918536	8.6739	0.289654	0.820489	0.0994817		9.01288	8.51927	10.7011	18.4579	23.1986	12.5984	9.7561	21.1982	12.1387	14.8936	22.3529	19.764		37	4	171	46	152	21	40	7	198	57	272	67	212	21	451	42	242	29	349	79	437	132	111	16
3102CDK8	3102	CDK8	Cassette	0.76286	1.51406	-0.772075	0.144524	0.157446	0.316565		98.5507	97.4406	97.9021	97.6	96.0751	97.9021	98.1982	99.0476	98.9362	100	97.852	98.2673		2	109	3	312	3	279	0	85	9	410	7	397	4	272	14	533	6	280	9	366	23	563	3	140
3656TRAF6	3656	TRAF6	Cassette	0.645951	0	0	0.328561	#DIV/0!	#DIV/0!		0	0	0	0	0	0	1.63934	0.298507	0	0	0	0		60	1	334	1	307	0	30	0	295	0	505	0	257	0	584	0	287	0	293	0	468	0	58	0
278HISPPD2A	278	HISPPD2A	Cassette	17.9441	12.4862	-17.0499	0.0153912	0.0086915	0.00101781		24.0664	28.5714	24.2678	7.19794	7.44681	11.1111	48.5714	44.2718	37.8947	20	24.8352	18.3794		54	51	287	228	177	108	44	11	342	113	413	93	183	58	350	140	181	58	361	28	522	42	104	13
2784FAM58A	2784	FAM58A	Cassette	0	-0.192678	0	#DIV/0!	0.42265	#DIV/0!		100	100	100	100	100	100	100	100	100	99.422	100	100		0	200	0	322	0	283	1	172	0	323	0	368	0	389	0	541	0	267	0	281	0	460	0	226
6415EPB41	6415	EPB41	Cassette	4.36214	9.00844	-3.82928	0.11116	0.00739397	0.088187		88.5621	88.0249	84.3085	82.1138	85.102	82.1918	88.2353	93.8235	91.9231	92.3077	92.562	91.5633		6	45	21	319	21	239	2	24	27	336	34	369	35	271	77	566	59	317	66	303	73	417	13	60
874VHL	874	VHL	Cassette	-6.86765	0.591778	-2.67564	0.00779905	0.689342	0.0578708		92.6724	91.82	94.2424	91.0138	90.9091	88.785	86.3636	85.7955	85.9729	92.9825	90.4348	89.0661		9	57	50	302	31	190	4	53	44	416	48	391	17	215	40	449	19	311	39	395	50	500	12	95
1166USP8	1166	USP8	Cassette	-0.0773012	1.34198	-3.03508	0.964855	0.763812	0.225257		31.5068	29.1028	34.3643	31.0541	28.853	25.9615	32.2581	30.8046	31.6794	22.6415	34.9882	32.265		42	20	301	134	179	83	41	12	275	148	317	151	150	69	324	133	191	100	242	109	397	161	77	27
2426PPP3CC	2426	PPP3CC	Cassette	-0.089862	0.145085	-0.394856	0.849755	0.451265	0.373667		0.446429	0	1.19048	0.27248	0.179856	0	0	0.414938	0.952381	0	0.424628	0.462963		37	0	240	1	208	2	63	0	469	2	430	2	223	1	474	0	249	3	366	1	555	1	115	0
1530VEGFB	1530	VEGFB	Cassette	-0.396825	0	0	0.42265	#DIV/0!	#DIV/0!		100	100	100	100	100	100	98.8095	100	100	100	100	100		1	83	0	443	0	314	0	12	0	313	0	301	0	405	0	952	0	471	0	161	0	335	0	55
1217C14orf94	1217	C14orf94	Cassette	0.0452722	0.573072	-0.0553774	0.930216	0.457762	0.942972		98.6726	99.8489	99.4962	100	99.8124	98.0392	100	98.8338	99.3197	100	100	99.5708		0	65	4	339	2	292	0	22	0	505	3	696	3	223	1	661	2	395	0	252	1	532	1	50
33TBRG4	33	TBRG4	Alt5Prime	5.63035	-1.07569	2.13835	0.292468	0.876018	0.718063		70	65.5367	67.4497	71.3904	60.3412	77.6699	81.25	70	68.6275	74.0741	71.1779	60.9223		12	52	108	252	80	175	7	20	115	284	161	251	96	224	183	348	97	201	107	267	186	283	23	80
915CSNK1D	915	CSNK1D	Cassette	3.62153	2.69766	-0.386375	0.105688	0.70879	0.923677		72.067	75.6906	76.5625	77.8043	67.5789	77.7778	78.9474	78.8618	77.3756	88.3721	72.4936	70.3883		12	45	52	194	50	171	5	38	107	282	122	290	50	129	88	274	45	147	93	326	154	321	26	91
819PHF14	819	PHF14	Cassette	1.03758	-0.78291	-1.13098	0.393411	0.62817	0.443984		99.1803	98.4266	96.8051	95.9732	95.8333	99.2126	100	97.5248	100	96.7742	94.2708	97.6253		0	67	10	394	0	301	1	30	22	362	9	370	2	242	9	563	10	303	12	286	21	483	1	126
612OATP-E	612	OATP-E	Cassette	24.1685	11.8399	15.7242	0.00818899	0.0116827	0.0107523		60.0543	56.4706	51.2346	71.0843	74.5146	69.3333	80.8	78.8679	80.597	82.8125	84.2282	83.4112		24	101	112	418	52	216	11	53	94	502	71	357	147	221	296	384	158	166	72	177	105	307	23	52
1139MYO6	1139	MYO6	Cassette	-0.146572	0.401118	-0.171293	0.650947	0.333081	0.514365		0.746269	0.144509	0.253165	0.502513	0.127551	0	0	0.704225	0	0	0.813008	1.02041		13	0	141	1	177	0	20	0	244	2	291	3	266	2	691	1	394	1	396	2	783	1	96	0
1211DPAGT1	1211	DPAGT1	Cassette	0	0.131492	-0.131492	#DIV/0!	0.42265	0.42265		100	100	100	100	99.6055	100	100	100	100	100	100	100		0	77	0	441	0	426	0	43	0	433	0	577	0	274	0	521	0	297	0	389	2	505	0	91
3239GABRB2	3239	GABRB2	Cassette	0	0	0	#DIV/0!	#DIV/0!	#DIV/0!		0	0	0	0	0	0	0	0	0	0	0	0		59	0	372	0	196	0	31	0	212	0	211	0	478	0	907	0	361	0	347	0	566	0	91	0
1358PTDSS2	1358	PTDSS2	Cassette	7.25247	7.68163	-0.392998	0.0492594	0.0157011	0.874594		89.4915	88.3117	94.2652	88.7967	93.2039	88.8889	96.9697	98.5656	98.2906	100	97.2603	96.6741		3	96	7	481	6	345	0	40	10	355	15	436	31	264	72	544	16	263	27	214	28	384	8	64
764VTA1	764	VTA1	Cassette	0.484722	-1.75572	0.383878	0.27627	0.391134	0.599792		98.7234	99.0291	99.2537	98.1579	100	100	100	98.8806	99.5798	94.4444	99.0415	99.4048		0	59	3	265	1	237	2	34	3	310	2	334	3	232	5	510	2	266	7	373	0	440	0	126
5422TSNAX-DISC1	5422	TSNAX-DISC1	Cassette	8.0734	8.16783	-1.44333	0.097591	0.177991	0.79256		91.7431	82.5532	91.2281	89.4422	79.0102	92.7419	100	93.0233	96.7213	98.1818	94.1363	93.3798		0	18	9	120	4	118	1	54	37	594	38	536	9	100	41	194	15	156	53	449	123	463	9	115
2702NOVA1	2702	NOVA1	AltEnd	0.938775	-1.67747	1.55025	0.329536	0.326446	0.0287002		1.7192	2.75953	2.69542	3.75587	4.56026	3.50877	4.16667	1.88679	3.93701	0	4.51977	2.27273		23	1	156	3	122	5	20	0	169	8	129	3	343	6	740	21	361	10	410	16	586	28	110	4
2054SH3KBP1	2054	SH3KBP1	AltStart	-14.68	-10.2275	-48.8251	0.158861	0.154307	0.00750307		92.4528	94.6903	95.7265	41.7323	39.717	54.9451	71.4286	74.4186	92.9825	38.7097	34.4988	32.5033		2	5	22	64	4	53	19	12	562	296	515	248	4	49	6	107	5	112	370	265	639	421	41	50
1826POM121	1826	POM121	Cassette	0.118394	-1.62811	1.44387	0.935314	0.478125	0.512427		6.35593	9.30233	8.26087	6.92124	8.56354	12.766	10.2041	7.2	6.87023	5.71429	9.2437	8.40841		44	5	232	18	122	9	33	2	324	33	305	28	221	15	390	40	211	19	390	29	662	62	82	12
6228NHLRC3	6228	NHLRC3	Cassette	-0.71574	-7.20493	-1.10445	0.58881	0.11079	0.408		92.8571	96.063	95.873	94.0994	92.936	94.4444	93.1034	94.4444	95.098	81.3953	90.2344	88.2353		4	54	18	306	15	291	8	35	25	231	44	330	19	247	25	610	13	302	19	303	32	421	6	102
6382PBRM1	6382	PBRM1	Alt5Prime	0.237638	-0.860228	0.254387	0.658894	0.398925	0.715362		99.654	99.3043	98.6063	98.3278	100	100	100	98.6807	99.5968	97.7273	100	98.0198		0	72	5	374	1	247	1	43	0	349	6	297	1	288	4	571	4	283	5	294	0	443	0	87
6801Nbla04196	6801	Nbla04196	Cassette	0.0277821	-0.0411733	2.42442	0.992016	0.957112	0.0605838		96.2121	96.1938	94.0092	97.8495	98.56	97.2789	100	91.8239	94.6746	96.6667	98.2405	98.6577		0	13	13	146	9	160	1	29	6	335	6	441	5	127	11	278	13	204	10	455	9	616	4	143
2655TPD52L2	2655	TPD52L2	Cassette	-0.0220193	-2.54836	3.65424	0.995122	0.0711917	0.0183088		89.1892	90	90.458	93.7931	92.2222	94.5946	88.3721	85.2495	95.9596	91.4286	89.485	92.0513		10	76	68	393	8	190	3	32	49	417	31	359	16	132	44	396	25	237	18	272	28	332	4	70
1082CCNY	1082	CCNY	Cassette	0	0	0	#DIV/0!	#DIV/0!	#DIV/0!		100	100	100	100	100	100	100	100	100	100	100	100		0	26	0	266	0	204	0	25	0	354	0	449	0	153	0	406	0	311	0	388	0	477	0	90
3101DCLRE1C	3101	DCLRE1C	Cassette	0.577291	-0.235988	0.172253	0.46316	0.42265	0.545816		0	0.191205	0	0	0.707965	0	1.92308	0	0	0	0	0		51	1	303	0	299	0	45	0	445	0	493	0	236	0	522	1	284	0	394	0	561	4	118	0
889LGTN	889	LGTN	Cassette	0	-0.833333	0	#DIV/0!	0.42265	#DIV/0!		100	100	100	100	100	100	100	100	100	97.5	100	100		0	58	0	382	0	311	1	39	0	368	0	370	0	290	0	599	0	263	0	278	0	464	0	82
2254CUL2	2254	CUL2	Cassette	-0.181469	-0.37674	-0.198619	0.834647	0.850999	0.837348		96.1039	97.5048	98.0392	97.7273	95.6236	97.7011	98.1818	96.5318	96.3899	100	94.7514	95.1705		1	54	12	334	10	267	0	35	19	343	17	335	9	222	13	508	6	300	8	344	20	437	2	85
419BBX	419	BBX	Cassette	0	0	0	#DIV/0!	#DIV/0!	#DIV/0!		100	100	100	100	100	100	100	100	100	100	100	100		0	69	0	412	0	374	0	55	0	535	0	551	0	298	0	734	0	341	0	301	0	526	0	98
509BAZ1A	509	BAZ1A	Cassette	3.89727	0.340809	-4.13379	0.0800773	0.901956	0.112318		88.8476	87.7676	86.6044	86.1111	80.5486	84.1584	94.2857	90.3226	90.303	86.3636	85.5297	79.9472		4	66	42	392	32	298	6	38	56	331	76	303	30	239	80	574	43	278	40	248	78	323	16	85
699EXOC7	699	EXOC7	Cassette	14.8594	4.63872	0.357061	0.259343	0.828165	0.971904		45.5026	39.3365	38.6831	48.8722	23.9482	51.773	72.3404	56.6901	39.0698	80.8511	32.5581	25.1004		13	34	123	161	131	84	9	38	319	154	373	125	103	86	256	166	149	94	204	195	470	148	68	73
152PLEKHM2	152	PLEKHM2	Cassette	1.14667	0.236422	-4.33715	0.42914	0.957537	0.296057		90.4382	88.4927	86.5517	89.1986	84.778	78.4946	90	88.5437	90.379	79.0698	85.6492	88.4615		10	90	59	456	33	310	9	34	63	376	54	414	24	227	71	546	39	251	31	256	72	401	20	73
6783PRCC	6783	PRCC	Cassette	-0.998994	-1.83631	1.73093	0.12373	0.168631	0.192263		1.7316	2.14008	1.58103	4.77816	4.08163	1.78571	0	1.34048	1.11524	2.17391	0.974026	1.98864		78	0	368	5	266	3	45	1	305	3	345	7	227	4	503	11	249	4	279	14	423	18	110	2
6482SNHG3-RCC1	6482	SNHG3-RCC1	Cassette	25.3667	27.6965	-19.1307	0.00308238	0.00653097	0.00740804		50	41.3366	41.4938	27.8169	21.2062	26.4151	71.875	65.9016	71.1538	59.2593	46.4481	52.8205		18	46	104	201	90	222	11	16	196	170	276	309	115	115	237	167	141	100	205	79	405	109	39	14
3127DDX39	3127	DDX39	Cassette	0.0612745	-0.282486	0.282486	0.42265	0.42265	0.42265		0	0	0	0.847458	0	0	0	0.183824	0	0	0	0		105	0	543	1	398	0	27	0	179	0	223	0	431	0	915	0	446	0	117	1	149	0	56	0
746SLC12A6	746	SLC12A6	Cassette	4.83165	4.10804	-3.39446	0.111826	0.202013	0.0278569		92.7083	92.1296	90.1515	88.5666	87.1591	89.0805	100	96.0265	93.4579	96.1538	88.4211	92.5553		0	26	6	145	14	200	2	50	55	420	74	920	7	89	17	199	13	119	67	519	113	767	19	155
192EML4	192	EML4	Cassette	-0.562848	-0.318223	0.621476	0.577195	0.268654	0.188543		98.9637	99.1718	100	100	100	100	97.2222	100	99.2248	100	99.7596	99.2857		1	35	0	301	2	256	0	20	1	415	3	417	2	191	4	479	0	316	0	374	0	403	0	71
1642ADAM9	1642	ADAM9	Cassette	0.133601	0.23207	0.0960972	0.728228	0.376319	0.796505		99.631	99.0169	100	99.3377	99.5984	100	100	99.2823	99.7664	100	99.6324	100		0	56	3	415	1	427	0	20	1	271	0	436	1	270	7	705	0	394	1	150	1	248	0	39
1727DZIP3	1727	DZIP3	Cassette	0.588606	-0.491462	1.09004	0.00675236	0.465108	0.17007		97.351	97.1963	97.0588	97.9328	99.3243	97.619	97.7273	97.9003	97.7444	97.2973	97.8998	98.2047		1	43	8	373	6	260	1	36	13	606	10	547	4	147	12	416	8	264	8	379	4	588	2	82
6601SNX24	6601	SNX24	Cassette	0.169998	0.321927	-0.134416	0.636937	0.187216	0.220582		0	0.138696	0.26455	0	0	0	0	0	0.913242	0	0.436681	0.529101		37	0	224	0	217	2	11	0	228	1	188	1	301	0	720	1	377	1	270	0	403	0	64	0
5413DOT1L	5413	DOT1L	Alt3Prime	0.889718	0.346447	-0.736199	0.29423	0.268116	0.123606		0.383142	0.704225	1.40056	0	0.27933	0	2.94118	0.864553	1.35135	0	0.543478	0.775194		66	2	344	3	219	3	37	0	366	2	384	3	260	1	564	4	352	5	269	0	357	1	73	0
1437BCL2L1	1437	BCL2L1	Alt5Prime	7.64162	10.6761	16.1412	0.319342	0.0768368	0.0363595		30.7692	33.5065	34.1463	49.6653	42.4795	54.7009	38.0952	31.7365	51.5152	61.2903	56.3253	61.2583		13	8	114	53	32	34	12	19	145	187	117	185	117	52	256	129	135	70	376	371	631	466	53	64
5512MYNN	5512	MYNN	Alt3Prime	-1.43588	-2.35594	2.26786	0.660792	0.550441	0.379105		2.55102	8.70488	6.48855	9.84615	9.29648	5.40541	0	8.30861	5.12821	0	10.951	6.52921		58	0	309	28	222	12	36	0	309	38	272	19	191	5	430	41	245	17	293	32	361	37	70	4
6047PNPLA6	6047	PNPLA6	Cassette	0.3637	0.886666	0.65035	0.780227	0.284429	0.604443		96.2343	99.0876	99.1489	99.5227	99.3186	97.5806	97.8261	97.7358	100	100	99.639	99.4429		1	45	6	259	0	215	0	35	1	276	2	357	9	230	5	543	2	233	2	417	4	583	3	121
1201RSRC2	1201	RSRC2	Cassette	0.117891	0.0788022	-0.0853606	0.633891	0.42265	0.42265		0	0.256082	0	0	0	0	0	0	0.609756	0	0.236407	0		61	0	436	0	326	2	25	0	422	1	460	0	325	0	779	2	326	0	297	0	554	0	97	0
5852C20orf7	5852	C20orf7	Alt3Prime	3.535	4.31097	1.80218	0.3304	0.58471	0.654171		44.5545	39.4144	41.2879	39.2491	41.4141	50	49.0909	46.6667	40.1042	60.3448	42.487	40.7643		28	27	176	154	115	77	23	35	222	164	186	128	112	90	269	175	155	109	178	115	232	164	36	36
1738SNX11	1738	SNX11	Cassette	0.679357	-0.3261	0.922611	0.508132	0.559496	0.0870697		0	0	0.5	1.7316	0.869565	0.666667	0	0	2.53807	0	0.977199	1.31234		49	0	212	0	192	5	51	0	304	3	376	5	180	0	374	0	199	1	454	8	684	6	149	1
1018ARHGAP12	1018	ARHGAP12	Cassette	1.8225	8.10419	-6.34243	0.817891	0.097059	0.0302177		9.94764	11.3379	14.5669	7.86948	5.78106	3.1746	0	20.7317	20.5882	19.4444	12.3626	9.33063		20	0	130	34	135	35	29	7	319	45	447	46	172	19	391	50	217	37	480	41	766	47	122	4
5579BRPF1	5579	BRPF1	Alt5Prime	-1.00565	-5.18334	-0.0277864	0.757507	0.346696	0.993404		24.2938	20.0581	27.0531	22.8507	20.1377	28.3333	25.9259	18.4116	24.0506	26.6667	13.8462	15.2589		40	14	226	51	120	38	22	8	336	54	311	56	134	43	275	69	151	56	341	101	464	117	86	34
1701ATXN2	1701	ATXN2	Cassette	-4.20257	-4.25976	2.61389	0.501814	0.0501754	0.0282078		86.2222	86.7958	88.2166	90.6149	89.0496	89.4118	72.549	88.2184	87.8594	86.1111	86.9981	83.1878		14	37	41	307	38	275	5	31	68	455	77	381	31	194	75	493	37	277	29	280	53	431	9	76
1250TEAD4	1250	TEAD4	Cassette	0	0.277778	-0.277778	#DIV/0!	0.42265	0.42265		100	100	100	100	99.1667	100	100	100	100	100	100	100		0	93	0	644	0	421	0	21	0	338	0	315	0	380	0	791	0	417	0	89	1	119	0	16
6067WDR20	6067	WDR20	Cassette	31.427	23.0542	-1.93818	0.00019058	0.0763453	0.282578		11.9318	13.5734	9.04255	8.41751	9.67742	10.6383	44.1176	43.1111	41.6	46.1538	24.2363	27.5058		38	30	256	194	219	156	35	30	372	119	311	118	155	21	312	49	171	17	272	25	364	39	84	10
6652CEPT1	6652	CEPT1	Cassette	0	0	0	#DIV/0!	#DIV/0!	#DIV/0!		100	100	100	100	100	100	100	100	100	100	100	100		0	29	0	251	0	213	0	25	0	387	0	471	0	203	0	488	0	276	0	327	0	500	0	78
240SMARCA2	240	SMARCA2	Cassette	-1.26095	-0.382708	0.188324	0.476611	0.201799	0.42265		99.435	100	100	100	100	100	95.6522	100	100	100	99.5495	99.3023		1	22	0	139	0	126	0	46	2	442	3	427	1	176	0	363	0	159	0	449	0	659	0	144
3408RAP1GDS1	3408	RAP1GDS1	Cassette	2.61798	3.28398	-0.229048	0.217144	0.189049	0.924272		94.9275	94.9541	99.4505	98.227	97.561	92.8571	100	98.0952	99.0909	100	99.1667	99.3304		0	57	6	309	3	327	0	18	3	357	3	445	14	262	33	621	2	362	5	277	11	440	5	65
5293LARP4	5293	LARP4	Cassette	1.69392	2.51897	-0.470409	0.0579761	0.166516	0.733747		96.4143	96.8519	96.679	98.556	94.695	95.283	99.0291	98.533	97.4648	98.5915	99.1549	98.3444		1	102	6	403	9	346	1	70	3	352	5	297	9	242	17	523	9	262	4	273	20	357	5	101
805FLNB	805	FLNB	Cassette	3.66664	5.77756	-3.66943	0.343358	0.158618	0.00900936		3.4632	3.26198	4.53564	0	0.252525	0	4	13.3588	4.90196	10.5263	5.61798	1.44092		48	2	227	35	291	15	17	2	252	15	342	5	446	16	949	32	442	21	203	0	395	1	49	0
2563ZCCHC6	2563	ZCCHC6	Cassette	0.239383	0.199011	0.728515	0.675949	0.818447	0.0714749		0	0.677201	0	1.23457	0.58651	1.04167	0	1.39535	0	2.63158	0.623701	0.204499		33	0	212	3	182	0	37	1	478	3	488	1	187	0	440	3	216	0	480	6	678	4	95	1
6641GNPAT	6641	GNPAT	Cassette	-1.16012	1.15477	2.115	0.301376	0.674654	0.0891486		2.2508	0.63593	3.23741	4.77941	3.3419	4.34783	0	2.04678	0.597015	10	2.55682	3.37662		65	0	335	7	333	2	27	3	343	9	372	13	304	7	625	4	269	9	259	13	376	13	66	3
794ATP11B	794	ATP11B	Cassette	1.30218	1.74827	-0.130719	0.244461	0.191234	0.42265		0	0	0.392157	0	0	0	2.77778	0	1.52091	3.44828	1.40515	0.391389		35	1	238	0	259	4	28	1	421	6	509	2	209	0	510	0	254	1	396	0	608	0	94	0
5709SFRS5	5709	SFRS5	Alt3Prime	24.2615	5.00705	16.1289	0.0521902	0.595359	0.15268		6.85714	21.371	9.76431	23.9631	43.4286	18.9873	23.9437	39.0071	47.8261	26.6667	34.1085	40.625		54	17	86	55	36	33	22	8	85	44	76	52	163	12	195	53	268	29	165	52	99	76	64	15
1381DNAJC5	1381	DNAJC5	Cassette	-1.61941	3.42656	1.91804	0.560728	0.255222	0.465073		12.4324	12.3832	8.11966	15.748	13.5889	9.35252	5.61798	12.8205	9.63855	12.8205	18.5185	17.6301		84	5	272	40	150	16	68	10	374	85	285	61	162	23	375	53	215	19	321	60	496	78	126	13
5341FBXO38	5341	FBXO38	Alt5Prime	-3.26952	6.81168	2.75441	0.470369	0.275679	0.60797		36.875	41.9134	38.1356	41.8502	49.3921	33.945	33.3333	31.0044	42.7778	47.3684	44.5183	53.7356		26	13	158	71	103	77	20	18	167	134	161	187	101	59	255	184	146	90	264	190	333	325	72	37
6711CYFIP1	6711	CYFIP1	Cassette	0.251786	0.0718391	-0.0540249	0.498272	0.42265	0.42265		0	0.162075	0	0	0	0	0	0.917431	0	0	0	0.215517		25	0	216	2	211	0	38	0	409	0	463	1	227	0	616	1	272	0	448	0	672	0	91	0
1302FKBP5	1302	FKBP5	Cassette	0.106708	-2.67892	-0.16123	0.805558	0.0754676	0.874025		99.2167	98.4791	98.7342	98.9583	96.988	100	98.913	98.3333	99.5037	94.7368	96.7655	96.4072		1	91	10	590	2	401	1	18	12	359	12	322	3	380	12	777	5	390	1	95	5	161	0	32
116MARK4	116	MARK4	Cassette	-1.50484	2.4715	1.26973	0.374481	0.206815	0.143114		2.72109	1.87668	3.82979	3.77834	4.01396	4.44444	0	3.91304	0	5.55556	9.2233	4.87239		32	0	221	9	151	0	34	2	374	38	410	21	143	4	366	7	226	9	382	15	550	23	86	4
519FYN	519	FYN	Cassette	0.498383	0.316732	-0.268347	0.22335	0.439694	0.462363		100	99.4949	99.0099	99.3644	98.9565	99.3789	100	100	100	100	99.7253	98.9247		0	21	0	164	0	138	0	37	1	363	4	368	0	166	2	394	2	200	3	469	6	569	1	160
3175ITSN	3175	ITSN	Cassette	1.04059	3.8889	-2.88967	0.0478287	0.100864	0.160666		98.6486	99.4056	98.6441	97.5806	97.1154	93.3333	100	99.8201	100	100	99.696	100		0	80	1	555	0	419	0	46	1	328	0	372	4	292	4	669	4	291	6	242	9	303	3	42
2504HDGF	2504	HDGF	Cassette	1.33248	-0.489018	2.31984	0.172925	0.627288	0.107994		1.94175	1.38462	1.61663	2.55474	5.50162	3.84615	4.22535	2.70936	2.00573	3.7037	3.11419	3.61757		68	3	395	11	342	7	26	1	280	9	373	14	303	6	641	9	426	7	267	7	292	17	50	2
326TFDP2	326	TFDP2	Cassette	0	0	0	#DIV/0!	#DIV/0!	#DIV/0!		100	100	100	100	100	100	100	100	100	100	100	100		0	80	0	467	0	450	0	16	0	140	0	184	0	310	0	725	0	415	0	183	0	184	0	37
2946UPF3B	2946	UPF3B	Cassette	-17.9012	-2.24245	-32.4147	0.00159834	0.0815991	3.44987e-05		37.6623	35.7271	34.8774	2.92887	3.54839	4.54545	20.9302	15.7635	17.8694	0	2.65152	1.64384		34	9	342	64	239	52	26	0	257	7	359	6	144	87	358	199	239	128	232	7	299	11	42	2
2761ARHGAP21	2761	ARHGAP21	Cassette	0	0	0	#DIV/0!	#DIV/0!	#DIV/0!		0	0	0	0	0	0	0	0	0	0	0	0		90	0	611	0	368	0	73	0	650	0	478	0	239	0	515	0	264	0	270	0	374	0	63	0
5981SMA4	5981	SMA4	Cassette	12.7957	15.7219	4.70593	0.0589998	0.0185477	0.268081		75.4237	68.8525	77.1978	82.7586	79.1489	73.6842	79.4118	87.8698	92.5795	96	93.0836	93.674		7	27	41	297	21	262	1	24	24	323	26	385	58	178	190	420	83	281	45	216	98	372	15	42
1428RBM41	1428	RBM41	Cassette	-5.78079	-2.23487	-2.10874	0.171691	0.553167	0.605737		7.64706	12.0513	17.5926	9.00322	15.0171	6.94444	7.5	8.23171	4.21687	3.63636	12.1547	8.46906		37	3	301	27	318	14	53	2	318	44	281	26	157	13	343	47	178	38	283	28	249	44	67	5
6413PPARG	6413	PPARG	Cassette	0	-0.0162682	1.72092	#DIV/0!	0.988573	0.0304328		0	0	0	1.81818	1.14679	2.1978	0	0	0	0	3.38983	1.72414		4	0	26	0	10	0	19	0	57	2	57	1	18	0	45	0	31	0	486	9	431	5	267	6
6137PCSK7	6137	PCSK7	Cassette	-3.65234	0.161268	0.90456	0.182683	0.914234	0.66759		95.4955	91.4807	97.5806	96.1433	96.2555	94.8718	90.2439	89.5288	93.8272	97.561	93.3962	96.7972		4	37	20	171	10	152	1	40	14	198	9	272	10	212	42	451	6	242	14	349	17	437	6	111
1815MYO5A	1815	MYO5A	Cassette	-27.7785	-23.0936	17.8102	0.0150017	0.0409313	0.0619015		51.5625	63.4091	62.6923	83.3333	81.5451	66.2162	25.9259	26.5993	41.8033	42.8571	59.7333	59.2233		40	14	218	79	142	102	16	12	151	224	126	183	93	99	161	279	97	163	60	300	86	380	25	49
1451EYA3	1451	EYA3	Cassette	7.01549	-5.87712	1.78687	0.332867	0.0826407	0.771909		30.0493	25.2747	42.6923	38.2353	31.8083	33.3333	44	42.2442	32.8185	30.7692	29.5567	25.4197		28	22	175	128	174	85	18	8	286	120	311	106	142	61	340	115	149	111	210	130	313	146	70	35
5808DMAP1	5808	DMAP1	Alt3Prime	0.075733	-0.235317	0.194236	0.944072	0.74054	0.81195		100	99.3151	97.5962	99.0385	99.1404	99.3151	100	97.6359	99.5025	100	98.9247	97.8632		0	85	10	413	1	200	0	45	3	276	5	229	0	222	3	435	5	203	3	309	3	346	1	145
561741519	5617	2013-09-02	Cassette	4.85655	-0.529522	5.99365	0.017854	0.924329	0.30382		3.82166	5.6213	3.04709	5.51181	6.04027	18.9189	9.23077	10.5505	7.27848	5	9.35252	14.5299		59	6	390	46	293	23	19	1	126	13	100	17	302	12	638	38	350	11	120	7	140	9	30	7
2117CCDC43	2117	CCDC43	Cassette	-0.249225	-0.0925926	0	0.187263	0.42265	#DIV/0!		100	100	100	100	100	100	100	99.5902	99.6622	100	100	99.7222		0	39	1	243	1	295	0	44	0	280	1	359	0	251	0	559	0	251	0	323	0	492	0	100
5816KIAA0335	5816	KIAA0335	Cassette	3.20125	1.92665	-1.07983	0.113299	0.278283	0.159292		2.43902	0.705467	1.87354	1.00334	0.775194	0	7.40741	3.72093	3.49345	0	3.125	4.4335		25	2	207	8	221	8	14	0	310	10	388	18	200	5	563	4	419	8	296	3	640	5	77	0
6432EPN2	6432	EPN2	Cassette	1.00952	4.49457	-0.656502	0.288138	0.224153	0.462087		2.53165	1.14068	1.31579	2.25989	0.758725	0	1.66667	2.39521	3.9548	10.7143	2.41379	3.37423		59	1	326	8	170	7	25	3	283	7	315	11	231	6	520	6	300	4	346	8	654	5	108	0
504BRD4	504	BRD4	Cassette	0.388577	-0.766181	2.71236	0.712626	0.774732	0.361862		4.93827	4.28266	2.33463	11.0345	5.28736	3.37079	5.08475	4.52128	3.11526	6.97674	5.40541	5.01193		56	3	359	17	311	10	40	3	315	18	398	21	231	12	447	20	251	6	258	32	412	23	86	3
2833SKIL	2833	SKIL	Alt5Prime	1.65112	0.10388	1.17516	0.398879	0.96498	0.494322		90.7692	92.9825	91.791	93.8215	94.8763	90.3704	92.3077	91.6667	96.5217	93.3333	90	96.0465		2	24	15	165	4	111	4	56	42	378	17	413	6	59	12	159	11	123	27	410	29	537	13	122
2266ANKRD12	2266	ANKRD12	Cassette	41.3944	30.1192	-13.7389	0.0187723	0.0834293	0.0207816		23.8342	18.8648	22.8571	5.15464	5.54839	13.6364	73.3333	65.0901	51.3158	57.1429	33.7374	23.8168		8	22	155	289	148	156	12	16	328	167	499	156	147	46	486	113	270	80	184	10	732	43	38	6
6019FOXK2	6019	FOXK2	Cassette	0.103241	-0.0902725	0.0411102	0.762654	0.751909	0.880461		0.380228	0.172117	0	0.675676	0	0	0	0	0.862069	0	0.404858	0		71	0	290	0	230	2	31	0	246	1	323	0	262	1	580	1	281	0	294	2	448	0	76	0
2604RBM9	2604	RBM9	Cassette	-0.066294	0.225757	-0.81302	0.856281	0.762676	0.278454		100	99.3814	100	98.0892	98.8532	100	100	99.1826	100	100	99.0347	98.5849		0	60	3	364	0	278	0	48	5	513	6	418	0	239	3	482	0	231	6	308	5	431	0	69
589WDR7	589	WDR7	Cassette	0	0.775194	0	#DIV/0!	0.42265	#DIV/0!		0	0	0	0	0	0	0	0	0	2.32558	0	0		47	0	254	0	246	0	42	1	278	0	319	0	245	0	565	0	281	0	331	0	475	0	106	0
6713SHOC2	6713	SHOC2	Cassette	0.216386	5.07277	-1.00536	0.812223	0.198471	0.0346691		1.79641	1.28205	0.943396	0.588235	0.417537	0	0	2.30415	2.36686	10	0.716846	5.50725		30	0	212	5	165	4	18	2	277	2	326	19	164	3	385	5	210	2	338	2	477	2	91	0
1483LRRFIP2	1483	LRRFIP2	Cassette	-17.5502	-9.59694	10.4567	0.163394	0.269811	0.18107		54.1322	62.1069	59.434	67.7419	78.8845	60.4167	29.0909	36.7886	57.1429	50	60.1671	68.0851		39	16	311	181	156	208	11	11	143	216	135	288	111	131	241	395	129	189	70	147	53	198	19	29
773PALLD	773	PALLD	Cassette	1.8038	-0.379246	0.149356	0.40158	0.633752	0.843475		0.3003	0.360144	0.852273	0	0	1.96078	5.71429	0.813008	0.396825	0	0.823045	0		33	2	244	2	251	1	31	0	241	2	294	0	332	1	830	3	349	3	197	0	297	0	50	1
1636SMAD2	1636	SMAD2	Cassette	12.8522	3.19665	-5.0222	0.00928229	0.569634	0.279778		58.7045	55.4955	58.7755	57.9088	53.8462	46.1538	66.6667	71.8593	73.0061	48.1481	59.6364	59.7143		13	26	56	143	44	119	14	13	111	164	141	209	102	145	247	308	101	144	157	216	270	315	63	54
1700MICAL3	1700	MICAL3	Cassette	0.20105	-0.168346	0.102729	0.533037	0.210003	0.421055		0	0.19685	0	0.318471	0.186567	0	0	0.8	0	0	0	0		69	0	372	3	286	0	43	0	433	0	488	0	200	0	507	1	288	0	313	1	535	1	83	0
5754ZCCHC17	5754	ZCCHC17	Cassette	2.46837	-0.291542	0.873037	0.0990057	0.797027	0.494961		2.10084	3.18471	4.29688	3.16206	5.97826	3.06122	5.45455	4.19355	7.33945	3.125	3.81944	4.38247		52	3	297	13	202	16	31	1	277	11	240	11	233	5	456	15	245	11	245	8	346	22	95	3
2372GYG1	2372	GYG1	Cassette	0	0	0	#DIV/0!	#DIV/0!	#DIV/0!		0	0	0	0	0	0	0	0	0	0	0	0		65	0	161	0	179	0	82	0	333	0	373	0	231	0	515	0	196	0	452	0	589	0	132	0
297BIN1	297	BIN1	Cassette	0	0	0	#DIV/0!	#DIV/0!	#DIV/0!		0	0	0	0	0	0	0	0	0	0	0	0		47	0	235	0	101	0	62	0	847	0	402	0	103	0	210	0	127	0	574	0	968	0	112	0
2641ASNS	2641	ASNS	Cassette	0	0	0	#DIV/0!	#DIV/0!	#DIV/0!		0	0	0	0	0	0	0	0	0	0	0	0		24	0	317	0	367	0	27	0	228	0	375	0	158	0	459	0	302	0	309	0	391	0	86	0
502ZCCHC2	502	ZCCHC2	Cassette	-0.0998004	-0.121655	0	0.42265	0.42265	#DIV/0!		100	100	100	100	100	100	100	99.7006	100	100	99.635	100		0	61	1	333	0	303	0	24	1	273	0	364	0	281	0	643	0	297	0	247	0	448	0	81
5258KIAA0723	5258	KIAA0723	Cassette	11.1651	-1.18959	-8.66598	0.252359	0.819464	0.184145		26.3566	25.4934	16.7969	11.6049	8.40249	22.6415	48.1481	25.8503	28.1437	16.6667	12.6263	9.78723		14	13	109	38	120	47	10	2	173	25	212	23	190	68	453	155	213	43	358	47	883	81	41	12
6544IFT122	6544	IFT122	Cassette	-0.444941	0.708341	-0.626716	0.470054	0.510356	0.345368		1.8018	0.77821	1.28617	0	0.373134	1.6129	0	0.93985	1.59151	2.85714	1.25392	0		85	0	527	5	371	6	34	1	315	4	393	0	218	4	510	4	307	4	188	0	267	1	61	1
5102NDUFV3	5102	NDUFV3	Junc	#VALUE!	#VALUE!	#VALUE!	#VALUE!	#VALUE!	#VALUE!		#VALUE!	#VALUE!	#VALUE!	#VALUE!	#VALUE!	#VALUE!	#VALUE!	#VALUE!	#VALUE!	#VALUE!	#VALUE!	#VALUE!		92	NA	400	NA	277	NA	40	NA	365	NA	347	NA	237	NA	500	NA	254	NA	255	NA	396	NA	80	NA
1462PRDX5	1462	PRDX5	Cassette	-0.138478	-0.405259	0.0283675	0.489627	0.251019	0.867395		100	99.6234	100	99.7085	100	100	100	99.6032	99.6047	100	99.3377	99.1549		0	80	1	251	1	252	0	62	2	300	3	352	0	303	2	529	0	267	1	342	0	448	0	117
1405LMO7	1405	LMO7	Cassette	1.62824	3.31054	1.1213	0.406906	0.255721	0.674481		92.0904	94.8498	96.0606	97.7099	97.446	91.2088	94.1176	95.283	98.4848	100	98.3165	97.9798		2	32	10	202	3	195	0	33	5	292	6	291	14	163	24	442	13	317	9	384	13	496	8	83
36LMAN2L	36	LMAN2L	Cassette	-0.808223	-17.21	21.6091	0.655975	0.0674658	0.0532528		2.89256	2.82828	5	23.1939	17.1271	35.2273	5.61798	0.722892	1.95531	3.57143	10.0478	10.299		84	5	412	3	351	7	27	1	188	21	270	31	235	7	481	14	228	12	202	61	300	62	57	31
1857BRD2	1857	BRD2	Cassette	-0.298047	0	-0.453086	0.352732	#DIV/0!	0.189217		0.598802	0	0.760456	0	0	0	0	0	0.465116	0	0	0		39	0	308	0	214	1	26	0	296	0	357	0	166	1	423	0	261	2	265	0	319	0	48	0
2688CDC2L5	2688	CDC2L5	Alt3Prime	0.862518	2.39668	1.63016	0.144151	0.360223	0.150631		1.48515	1.51188	0.4	1.26263	3.36634	3.65854	2.5641	1.56863	1.85185	9.09091	4	2.38663		38	1	251	4	212	4	40	4	384	16	409	10	199	3	456	7	249	1	391	5	488	17	79	3
2616SP1	2616	SP1	AltStart	-0.438596	0.159589	-0.253485	0.42265	0.603305	0.42265		100	100	100	99.2395	100	100	98.6842	100	100	100	99.7183	100		1	75	0	392	0	318	0	31	1	354	0	422	0	283	0	693	0	295	2	261	0	468	0	77
2758HDC	2758	HDC	Cassette	33.3333	16.1422	5.73435	0.42265	0.0211294	0.879565		100	0	100	66.4921	78.0741	72.6368	100	100	100	83.3333	91.1197	91.1765		0	1	0	1	0	1	5	25	23	236	18	186	0	1	3	0	0	4	192	381	148	527	55	146
3068CCDC25	3068	CCDC25	Cassette	-4.31502	-11.2183	-2.34746	0.268468	0.38417	0.307475		96.2617	98.2592	97.7695	95.873	97.6103	91.7647	87.5	94.9541	96.8912	63.6364	92.5926	95.3642		5	35	11	207	6	187	8	14	16	200	14	288	8	206	9	508	6	263	13	302	13	531	7	78
5966FER	5966	FER	Cassette	-0.320015	0.509803	-0.808517	0.818676	0.540319	0.591848		4.30108	0.801282	0.578035	1.16279	2.09205	0	1.33333	1.19403	2.19298	2.5	1.22324	1.06101		74	1	331	4	223	5	39	1	323	4	373	4	267	12	619	5	344	2	255	3	468	10	95	0
6360IDH2	6360	IDH2	Cassette	0.975682	0	0.975682	0.230705	#DIV/0!	0.230705		99.5708	99.6234	97.8788	100	100	100	100	100	100	100	100	100		0	50	0	329	0	192	0	45	0	323	0	290	1	232	2	529	7	323	0	274	0	397	0	70
2349MTF2	2349	MTF2	Cassette	-10.0418	-5.19286	13.3939	0.196615	0.553761	0.11538		38.3648	43.5159	51.3369	64.9077	61.0169	47.4747	24.1379	40.3756	38.5787	40.625	60.0529	57.1429		22	7	127	86	121	76	19	13	151	227	192	256	98	61	196	151	91	96	133	246	184	288	52	47
715TCF7L2	715	TCF7L2	Cassette	-2.60059	-2.95893	1.54766	0.193975	0.214862	0.18761		99.359	96.6667	98.5149	99.6743	99.5092	100	97.561	92.9412	96.2366	93.4783	98.7152	98.1132		1	40	18	237	7	179	3	43	6	461	9	468	1	155	11	319	3	199	2	612	4	811	0	145
1770ANKRD13C	1770	ANKRD13C	Cassette	0.14881	0	0.14881	0.42265	#DIV/0!	0.42265		100	100	99.5536	100	100	100	100	100	100	100	100	100		0	52	0	276	0	221	0	36	0	343	0	324	0	195	0	406	1	223	0	299	0	455	0	123
6657RPAIN	6657	RPAIN	Cassette	7.84659	6.54159	-4.94863	0.0812346	0.340185	0.36532		38.0682	45.2055	45.3608	38.3871	44.7084	30.6931	49.1803	55.3957	47.5983	37.5	52.8239	43.0894		31	30	124	154	120	109	30	18	142	159	210	159	109	67	200	165	106	88	191	119	256	207	70	31
457ACTR10	457	ACTR10	Cassette	0	0.0564933	-0.16835	#DIV/0!	0.795679	0.42265		100	100	100	100	99.4949	100	100	100	100	100	100	99.6644		0	81	0	358	0	304	0	50	0	377	1	297	0	183	0	403	0	235	0	265	2	394	0	119
1413MECP2	1413	MECP2	Cassette	15.4714	14.5371	-2.49105	0.000665736	0.171344	0.622703		64.2857	63.3766	62.1723	62.5	52.6201	67.2414	80.6452	78.5088	77.095	89.4737	69.8324	66.6667		6	25	49	179	41	138	2	17	108	250	143	286	65	117	141	244	101	166	114	190	217	241	19	39
6880MXI1	6880	MXI1	Cassette	0.10352	0.0960615	0	0.42265	0.42265	#DIV/0!		0	0	0	0	0	0	0	0	0.310559	0	0.288184	0		50	0	373	0	321	1	25	0	346	1	337	0	256	0	547	0	288	0	239	0	390	0	68	0
2304SFRS11	2304	SFRS11	Cassette	0.585752	0.0975969	-2.54345	0.695087	0.912973	0.14925		1.52091	3.65217	5.57491	1.5015	1.61616	0	5.17241	2.80112	4.53172	0	2.26629	1.14416		55	3	347	10	316	15	42	0	345	8	432	5	259	4	554	21	271	16	328	5	487	8	94	0
6178RNF121	6178	RNF121	Cassette	11.6809	9.61159	-3.85155	0.000314031	0.00520657	0.071932		80.9045	82.5871	80.0905	76.7361	75.5294	79.7619	94	91.6955	92.9293	84.8485	88.9655	87.0482		3	47	24	265	14	184	5	28	32	258	43	289	38	161	70	332	44	177	67	221	104	321	17	67
855ORMDL2	855	ORMDL2	Cassette	-5.33796	-0.10787	0.843257	0.0252097	0.7821	0.219329		98.8	98.9011	97.4026	99.4302	99.0805	99.1228	91.7526	95.2113	92.126	98.6667	99.7543	98.8889		8	89	17	338	20	234	1	74	1	406	5	445	3	247	5	450	6	225	2	349	4	431	1	113
26741335	267	2013-03-02	Cassette	0.0856898	0	0.0856898	0.42265	#DIV/0!	0.42265		100	99.7429	100	100	100	100	100	100	100	100	100	100		0	42	0	169	0	137	0	32	0	273	0	298	0	151	1	388	0	215	0	439	0	629	0	130
6823MIER1	6823	MIER1	Cassette	-0.251572	-0.332344	0	0.42265	0.25256	#DIV/0!		100	100	100	100	100	100	100	100	99.2453	100	99.7207	99.2823		0	50	0	312	2	263	0	45	1	357	3	415	0	183	0	433	0	256	0	290	0	472	0	97
2517ABLIM1	2517	ABLIM1	Cassette	0	0.083777	0.0369959	#DIV/0!	0.565839	0.42265		0	0	0	0	0.110988	0	0	0	0	0	0	0.362319		11	0	88	0	67	0	23	0	243	0	275	1	109	0	261	0	242	0	455	0	900	1	132	0
6654MLL5	6654	MLL5	Cassette	35.2163	33.4769	-6.03659	0.000896161	0.0524167	0.234048		37	28.5714	36.5462	32.6829	21.6374	29.6875	72.5	68.9507	66.3158	79.4118	50.4132	54.6135		22	58	145	322	96	189	7	27	180	183	182	219	126	74	325	130	158	91	138	67	268	74	45	19
1510MAPK8	1510	MAPK8	TwoMulx	-4.6664	0.491632	-3.01846	0.0118032	0.568244	0.0370225		5.18519	7.06215	4.56853	1.53061	2.62626	3.6036	0	2.43056	0.3861	4.10959	2.54403	2.58176		49	0	281	7	258	1	70	3	498	13	566	15	128	7	329	25	188	9	386	6	482	13	107	4
5803BLZF1	5803	BLZF1	Cassette	0.584313	-1.26126	5.29168	0.779452	0.0208535	0.0871963		96.1538	95.6811	90.8046	99.4048	99.1098	100	96.4286	93.6782	94.2857	98.6111	98.0716	98.048		2	54	11	163	10	165	1	71	7	356	13	653	5	125	13	288	16	158	2	334	6	668	0	123
6455CHN1	6455	CHN1	Cassette	6.70198	9.03837	-2.30979	0.0154941	0.0512361	0.22751		86.7188	88.4021	89.4737	86.4865	87.8453	83.3333	97.4026	93.5685	93.7294	100	91.9231	92.8571		2	75	31	451	19	284	0	23	21	239	12	156	51	333	90	686	32	272	20	128	22	159	5	25
6608ITGA6	6608	ITGA6	Alt5Prime	6.36399	-11.7335	8.5219	0.558231	0.0392662	0.017527		32.6923	38.0531	35.8209	44.898	42.5532	44.6809	60	31.3725	34.2857	27.027	34.4702	35.4344		2	3	35	16	23	12	81	30	538	283	379	208	35	17	70	43	43	24	108	88	108	80	52	42
942SND1	942	SND1	Cassette	0	0	0	#DIV/0!	#DIV/0!	#DIV/0!		0	0	0	0	0	0	0	0	0	0	0	0		44	0	245	0	179	0	28	0	358	0	303	0	208	0	497	0	297	0	321	0	505	0	74	0
6373TMED3	6373	TMED3	Cassette	-1.91003	-3.07585	0.316437	0.200272	0.0441304	0.589883		3.82514	4.57516	5.21327	4.34783	4.6595	5.55556	1.92308	1.28205	4.67836	2.94118	2.14724	0.246914		51	1	231	3	163	8	33	1	319	7	404	1	176	7	438	21	200	11	308	14	532	26	85	5
3549RBM3	3549	RBM3	Cassette	4.19917	11.5986	24.5615	0.0124887	0.198203	0.0161772		9.7561	7.67947	7.42049	33.1522	38.7218	26.6667	11.9403	11.8932	13.6201	38.4615	37.9888	56.8862		59	8	363	49	241	38	16	10	111	68	72	95	259	28	553	46	262	21	123	61	163	103	55	20
6693RABGAP1L	6693	RABGAP1L	Cassette	12.971	9.52024	-0.188582	0.0461987	0.0394862	0.857548		2.05128	3.05085	0	1.17371	2.11268	1.25	18.1818	17.5	8.33333	11.1111	14.486	7.5		9	2	66	14	55	5	8	1	183	31	148	12	191	4	572	18	371	0	421	5	695	15	79	1
2189MAP4	2189	MAP4	Cassette	9.61433	8.87108	-1.63875	0.00178745	0.102465	0.301184		5.01475	3.85675	5.08475	2.80374	1.06383	5.17241	15.0943	15.0183	12.6866	18.1818	10.5042	6.96721		45	8	232	41	234	34	18	4	213	25	227	17	322	17	698	28	336	18	208	6	372	4	55	3
5584SAE1	5584	SAE1	Cassette	5.06457	3.65036	-0.500277	0.110841	0.0553736	0.180952		1.2766	1.60714	1.88679	1.22951	0.611621	1.42857	10	6.3745	3.58974	2.85714	6.03448	5.32915		45	5	235	16	188	7	34	1	218	14	302	17	232	3	551	9	312	6	241	3	325	2	69	1
3192LMO7	3192	LMO7	Cassette	0	0.113766	0	#DIV/0!	0.42265	#DIV/0!		0	0	0	0	0	0	0	0	0	0	0.341297	0		32	0	202	0	195	0	33	0	292	1	291	0	163	0	442	0	317	0	384	0	496	0	83	0
3403LOC400927	3403	LOC400927	Cassette	-2.80014	3.40984	-1.472	0.758569	0.738682	0.713292		50	55.3236	56.6879	48.374	58.5366	50.6849	36.5385	53.8168	63.2558	39.1304	61.0561	67.6385		33	19	121	141	79	136	14	9	118	185	111	232	104	104	214	265	136	178	127	119	187	264	36	37
6038KLHL7	6038	KLHL7	Cassette	4.37555	-2.43153	5.07494	0.0796598	0.480816	0.0533577		13.2653	9.13043	8.62069	17.1103	14.0625	15.0685	15.873	15.6716	12.5984	9.09091	11.465	18.3908		53	10	226	42	111	16	60	6	278	36	142	32	85	13	209	21	159	15	218	45	275	45	124	22
569KIF21B	569	KIF21B	Cassette	4.28736	10.502	-19.9617	0.078812	0.123732	0.000140685		74.4589	74.4817	75.9322	56.5089	54.7945	53.6842	79.3103	76.7918	81.6327	57.1429	70	69.3506		6	23	68	225	63	280	18	24	96	224	118	267	59	172	160	467	71	224	147	191	198	240	44	51
2589EPB41L1	2589	EPB41L1	Cassette	1.79851	2.57961	-0.226819	0.241078	0.481663	0.935973		4.47154	3.66972	3.18021	0	2.30769	8.33333	5.88235	7.31707	3.51759	10.5263	4.28212	3.57143		64	4	456	36	192	7	34	4	380	17	162	6	235	11	525	20	274	9	177	0	254	6	33	3
6842DCUN1D4	6842	DCUN1D4	Cassette	-1.53552	1.53128	6.48186	0.65404	0.859052	0.252808		55.618	60.4215	60.8163	61.8893	73.6527	60.7595	62.5	53.5849	56.1644	53.3333	73.0028	74.5592		21	35	123	142	96	123	14	16	98	265	101	296	79	99	169	258	96	149	117	190	132	369	31	48
2646PBX3	2646	PBX3	Cassette	8.97041	5.22179	-3.41986	0.0154814	0.180259	0.24242		83.871	83.9786	80.6452	79.9065	75.57	82.7586	93.5484	88.4444	93.4132	89.4737	82.6087	81.8182		2	29	26	199	11	156	2	17	36	171	28	126	50	260	120	629	84	350	43	171	75	232	10	48
5922SNX24	5922	SNX24	Alt5Prime	-0.380159	-0.0343352	-0.28426	0.290498	0.907204	0.453137		0	0.914634	0.573066	0	0.634921	0	0	0.347222	0	0	0	0.531915		47	0	287	1	240	0	17	0	183	0	187	1	286	0	650	6	347	2	202	0	313	2	44	0
3394RBM16	3394	RBM16	Cassette	7.26947	6.624	0.121157	0.0866815	0.0742681	0.834297		2.19298	1.1976	1.4652	1.36519	1.22249	2.63158	12.766	9.17722	4.72103	11.7647	8.5034	4.82315		41	6	287	29	222	11	30	4	269	25	296	15	223	5	495	6	269	4	289	4	404	5	74	2
6709TET2	6709	TET2	Cassette	0.228233	-1.99538	0.519887	0.84519	0.299228	0.721143		98.3471	97.7419	95.0495	98.301	98.6226	95.7746	97.619	97.4093	96.7949	93.0233	97.7011	95.9877		1	41	5	188	5	151	3	40	8	340	13	311	2	119	7	303	10	192	7	405	10	716	6	136
4LRRFIP2	4	LRRFIP2	Cassette	-0.524569	-1.5729	0.697031	0.325025	0.326883	0.63417		1.92308	0.540541	1.02041	1.40845	4.16667	0	0.884956	0.396432	0.628931	0	0.28169	0.574713		224	2	1005	4	632	4	103	0	708	2	519	3	51	1	184	1	97	1	70	1	69	3	48	0
1303BBX	1303	BBX	Cassette	0.749346	-0.70824	0.531659	0.503842	0.376555	0.487499		0	0.175131	0.35461	0	0.163934	1.96078	2.77778	0	0	0	0	0		35	1	215	0	165	0	29	0	262	0	323	0	221	0	570	1	281	1	342	0	609	1	100	2
2069ARNT	2069	ARNT	Cassette	5.08678	2.36102	-7.6428	0.557253	0.688075	0.0133006		50	45.3782	46.7213	41.3793	37.9958	39.7959	66.6667	47.7612	42.9319	32	47.0899	47.1642		16	32	140	128	109	82	17	8	200	178	177	158	94	94	195	162	130	114	170	120	297	182	59	39
6185DBF4B	6185	DBF4B	Cassette	13.5549	12.2524	0.00966877	0.0075775	0.014131	0.996044		61.6601	58.4291	61.6949	60.7362	63.0769	58	70.8333	77.5109	74.1047	71.4286	69.914	77.2277		21	51	103	355	94	269	8	20	105	244	92	312	97	156	217	305	113	182	64	99	96	164	21	29
1707MBNL2	1707	MBNL2	Cassette	-14.0618	-23.4237	6.35452	0.0689241	0.00438868	0.30266		22.8571	23.7037	36.7816	33.9394	29.8701	38.5965	8.75	16.3833	16.0237	8.4507	11.3176	12.3667		73	7	541	106	283	54	65	6	525	67	411	58	135	40	309	96	110	64	109	56	162	69	35	22
817USP33	817	USP33	Cassette	18.1719	13.5487	-11.812	0.0556259	0.0202266	0.138372		42.9448	30.5499	25.3289	18.1529	18.5682	26.6667	42.8571	54.7445	55.7377	37.5	30.4734	36.0606		16	12	124	150	108	136	20	12	235	103	211	119	93	70	341	150	227	77	257	57	364	83	66	24
6884THEM2	6884	THEM2	Cassette	5.04564	-0.682485	4.15106	0.0500249	0.861186	0.314383		3.26531	3.94511	5.57769	5.22088	5.35373	14.6667	8.57143	7.33945	12.0141	4.16667	9.23695	9.79021		32	3	202	16	249	34	23	1	226	23	258	28	237	8	560	23	237	14	236	13	495	28	64	11
6156CCND3	6156	CCND3	Cassette	17.6782	26.8383	10.1906	0.110426	0.0011889	0.0784678		55.1282	54.8476	65.2038	65.5766	69.6165	70.5584	62.5	80	85.7143	100	93.0233	93.2432		3	5	10	40	2	12	0	5	6	80	5	69	70	86	163	198	111	208	200	381	206	472	58	139
1148HSF1	1148	HSF1	Cassette	0.335833	-0.095869	0.0428383	0.669062	0.88134	0.939252		0.694444	0.502513	1.26183	1	1.5873	0	2.46914	0.569801	0.42735	0	1.17188	1.12782		79	2	349	2	233	1	39	0	253	3	263	3	286	2	594	3	313	4	198	2	372	6	60	0
5355EXOG	5355	EXOG	Cassette	0.522051	0.896856	-0.824917	0.0968566	0.313796	0.0619867		0.956938	1.48423	1.30293	0.392157	0.877193	0	2.12766	1.65975	1.52284	0	1.76211	2.1978		46	1	237	4	194	3	20	0	223	4	267	6	207	2	531	8	303	4	254	1	339	3	80	0
6172DTX2	6172	DTX2	Cassette	-0.329974	2.71286	-1.76202	0.731156	0.0147396	0.124106		99.2366	98.4568	96.7568	95.7704	97.2772	96.1165	97.1429	97.5186	98.7988	98.1481	99.5546	99.6		2	68	10	393	4	329	1	53	2	447	2	498	1	130	5	319	6	179	14	317	11	393	4	99
976SLC38A6	976	SLC38A6	Cassette	1.47794	-0.932566	-1.11405	0.59311	0.299378	0.544316		0.409836	2.90179	5.62771	2.85714	1.15274	1.5873	8.51064	2.13523	2.72727	0	0.775194	2.02429		43	4	275	6	214	6	31	0	256	2	242	5	243	1	435	13	218	13	238	7	343	4	62	1
6570ATP9B	6570	ATP9B	Cassette	0.400699	2.36049	-2.38283	0.84997	0.169556	0.0658956		3.87597	2.06186	1.67364	0	0.462963	0	6.52174	1.2766	1.01523	4.7619	1.19522	1.5873		43	3	232	3	195	2	40	2	248	3	248	4	124	5	380	8	235	4	306	0	430	2	108	0
735RNF216	735	RNF216	Alt3Prime	-0.42665	0.206078	-0.288377	0.324018	0.511795	0.379575		100	99.5316	100	99.1758	99.4907	100	100	98.8806	99.3711	100	99.7872	99.4975		0	40	3	265	1	158	0	38	1	469	2	396	0	166	2	425	0	253	3	361	3	586	0	77
856MSI2	856	MSI2	Cassette	0.422271	0.13972	-0.00401999	0.416546	0.652237	0.981592		0	0	0.353357	0.341297	0	0	1.35135	0.268817	0	0	0.760456	0		73	1	371	1	276	0	31	0	261	2	278	0	219	0	453	0	282	1	292	1	492	0	85	0
460SNHG3-RCC1	460	SNHG3-RCC1	Cassette	-4.11284	-13.159	18.7502	0.225897	0.0491297	0.0128908		34.6667	34.4828	39.8305	61.4379	51.7094	52.0833	35	27.7778	33.8636	48.3871	36.5772	40.7895		65	35	377	145	291	149	16	15	189	109	225	155	196	104	399	210	213	141	59	94	113	121	23	25
1157SNHG3-RCC1	1157	SNHG3-RCC1	Cassette	-4.11284	-13.159	18.7502	0.225897	0.0491297	0.0128908		34.6667	34.4828	39.8305	61.4379	51.7094	52.0833	35	27.7778	33.8636	48.3871	36.5772	40.7895		65	35	377	145	291	149	16	15	189	109	225	155	196	104	399	210	213	141	59	94	113	121	23	25
2061ANKMY2	2061	ANKMY2	Cassette	-1.37685	1.94614	1.91639	0.227162	0.480045	0.088629		2.84091	2.88462	3.09735	6.07143	4.02299	4.47761	0	2.04082	2.65152	11.1111	3.59281	5.70652		43	0	288	6	257	7	24	3	322	12	347	21	171	5	404	12	219	7	263	17	334	14	64	3
697TMEM71	697	TMEM71	Cassette	0	0	0	#DIV/0!	#DIV/0!	#DIV/0!		100	100	100	100	100	100	100	100	100	100	100	100		0	18	0	107	0	528	0	15	0	181	0	715	0	150	0	454	0	270	0	196	0	316	0	43
2923ARMC8	2923	ARMC8	Cassette	17.1735	15.593	-0.191113	0.0175949	0.0783154	0.974587		67.8322	68.4211	63.4518	57.9505	65.3747	75.8065	89.6552	82.7381	78.8321	89.5833	77.23	79.0974		6	52	58	278	58	216	5	43	97	329	88	333	46	97	108	234	72	125	119	164	134	253	30	94
337CASP7	337	CASP7	Cassette	0.376277	0.185398	0	0.190923	0.186765	#DIV/0!		0	0	0	0	0	0	0	0.487805	0.641026	0	0.30303	0.253165		59	0	204	1	155	1	56	0	329	1	394	1	194	0	342	0	216	0	365	0	491	0	110	0
5133PILRB	5133	PILRB	Alt3Prime	-3.80786	-5.44714	5.81575	0.354886	0.0955055	0.0742317		73.301	69.4698	68.2594	78.2258	72.4739	77.7778	60.3774	70.4545	68.7747	73.6842	70.6044	67.8474		21	32	130	310	79	174	10	28	107	257	118	249	55	151	167	380	93	200	54	194	79	208	20	70
3515TLK2	3515	TLK2	Cassette	17.1097	6.39778	14.795	0.463197	0.792352	0.314459		15.2941	9.45674	8.61423	12.6316	17.0667	48.0519	66.2162	9.94152	8.53659	71.0526	14.3302	11.5607		25	49	308	34	225	21	22	54	275	46	306	40	216	39	450	47	244	23	249	36	311	64	80	74
3695HNRNPF	3695	HNRNPF	Cassette	0.39435	-0.0408166	-0.399471	0.418867	0.958085	0.513936		98.7755	100	99.3007	99.0338	99.6622	98.1818	100	100	99.2593	97.7778	99.7183	99.2593		0	77	0	297	2	268	1	44	1	354	3	402	3	242	0	512	2	284	2	205	1	295	1	54
1998ZNF507	1998	ZNF507	Cassette	11.6959	1.23776	5.69565	0.323162	0.875249	0.430051		10.7595	9.59459	10.8359	12.6354	8.22222	27.4194	39.5349	17.1975	9.54545	26.3158	14.0078	11.6667		26	17	260	54	199	21	14	5	221	36	265	35	282	34	669	71	288	35	242	35	413	37	45	17
2376SAP30BP	2376	SAP30BP	Cassette	1.09441	-0.539763	0.416597	0.161904	0.736067	0.77784		96.5066	97.351	96.1404	97.8417	94.6108	98.7952	98.3333	96.7442	98.2036	96.4286	95.3125	97.8873		1	59	7	208	3	164	1	27	12	244	6	278	8	221	12	441	11	274	6	272	18	316	1	82
1051DST	1051	DST	Cassette	0.618883	-0.141626	-2.37103	0.484646	0.959815	0.119827		97.5524	98.5804	98.5866	95.8702	94.2053	97.5309	100	98.9761	97.6	100	95.3846	91.7969		0	43	3	290	6	244	0	41	15	310	21	235	7	279	9	625	4	279	14	325	35	569	2	79
6096ZNF789	6096	ZNF789	Cassette	4.44794	8.13365	-17.7838	0.535237	0.243243	0.00489646		37.1212	35.0575	29.5918	14.4531	18.8144	15.1515	50	31.8885	33.2258	14.2857	28.2313	30.303		34	34	220	103	207	103	30	5	211	83	299	130	83	49	226	122	138	58	219	37	315	73	56	10
387MYO9B	387	MYO9B	Cassette	11.85	11.6084	-0.473834	0.0254819	0.0421131	0.438585		2.42718	2.43902	2.50784	1.38067	1.60891	2.96296	11.1111	17.7778	14.0351	18.75	10.5991	11.4286		16	2	74	16	98	16	13	3	194	23	279	36	201	5	440	11	311	8	500	7	795	13	131	4
3519CAMTA2	3519	CAMTA2	Cassette	-2.85211	-0.0391582	1.86251	0.147725	0.985177	0.429997		92.4883	90.2715	88.0829	94.6292	88.9439	92.8571	89.0909	87.0968	86.0987	94.0299	90.6818	91.601		6	49	36	243	31	192	4	63	41	399	32	349	16	197	43	399	23	170	21	370	67	539	8	104
3475CCDC88A	3475	CCDC88A	Cassette	0.0881529	-5.38025	1.49288	0.985374	0.148803	0.767746		72	76.5991	85.6749	82.3276	74.9436	81.4815	78.1818	75.0663	81.2903	70.9677	77.377	74.2671		12	43	94	283	58	252	9	22	69	236	79	228	63	162	150	491	52	311	41	191	111	332	15	66
6424PPP2R2D	6424	PPP2R2D	Alt5Prime	-0.282486	0	-0.282486	0.42265	#DIV/0!	0.42265		0	0	0.847458	0	0	0	0	0	0	0	0	0		64	0	291	0	236	0	45	0	273	0	228	0	163	0	371	0	234	2	260	0	314	0	81	0
1741TEAD1	1741	TEAD1	Cassette	-20.7216	-2.74975	7.6141	0.0960933	0.439464	0.112137		51.1628	60.6205	58.4034	66.4474	66.9856	59.596	22.5	37.037	48.4848	57.7778	61.8037	65.1982		31	9	170	100	85	80	19	26	144	233	79	148	63	66	165	254	99	139	102	202	138	280	40	59
5872NFYC	5872	NFYC	Cassette	-0.176291	-1.46407	5.42151	0.912602	0.871846	0.455662		6.34146	4.65116	4.61538	3.861	5.62347	22.3881	6.52174	2.33333	6.22407	21.4286	3.28358	2.76817		43	3	293	7	226	15	22	6	324	11	281	8	192	13	451	22	248	12	249	10	386	23	52	15
1145PKM2	1145	PKM2	TwoMulx	-14.5059	-3.36844	-5.93713	0.0612012	0.582256	0.342944		21.4286	28.4375	24.4318	15.493	28.2276	12.766	1.5873	15.2893	13.9037	10	17.1504	19.2308		62	1	205	37	161	26	54	6	314	65	294	70	143	39	229	91	133	43	240	44	328	129	82	12
6707ACADM	6707	ACADM	Cassette	0.293758	-0.757362	0.692651	0.600329	0.121461	0.139984		0	0	0.507614	1.17647	0.246305	1.16279	0	0	1.38889	0	0.31348	0		25	0	194	0	142	2	32	0	318	1	259	0	130	0	308	0	196	1	252	3	405	1	85	1
2492CNOT4	2492	CNOT4	Cassette	4.28071	-1.47953	0.952784	0.22334	0.486497	0.722745		81.7778	78.5068	73.9336	79.198	80.2	77.6786	85.3659	78.882	82.8125	75	80.7512	76.8868		6	35	34	127	22	106	7	21	41	172	49	163	41	184	95	347	55	156	83	316	99	401	25	87
462ZFAND6	462	ZFAND6	Cassette	16.7481	23.4901	2.31966	0.0635006	0.0726798	0.540746		9.09091	15.5689	13.4328	17.3134	18.3857	9.35252	19.5122	35.0746	33.75	23.8095	47.9167	43.7956		33	8	87	47	53	27	32	10	75	69	77	60	130	13	282	52	174	27	277	58	364	82	126	13
1869GDI2	1869	GDI2	Cassette	-0.459907	0.790297	-0.0437648	0.675039	0.592492	0.963023		1.41509	3.14961	0.401606	1.14068	2.17918	1.51515	0	2.07715	1.50943	0	4.12371	3.08219		53	0	330	7	261	4	26	0	279	12	283	9	209	3	492	16	248	1	260	3	404	9	65	1
402ZNF521	402	ZNF521	Cassette	21.0539	21.5527	2.31914	0.00829206	0.0382865	0.596125		42.446	46.4752	45.0292	43.1718	43.4988	54.2373	70.9091	64.7059	61.4973	78.5714	67.4419	59.5528		16	39	96	176	72	115	12	44	168	348	199	293	80	59	205	178	94	77	129	98	239	184	27	32
2483TBC1D4	2483	TBC1D4	Cassette	0	0.106838	0	#DIV/0!	0.42265	#DIV/0!		0	0	0	0	0	0	0	0	0	0	0.320513	0		14	0	102	0	112	0	24	0	311	1	461	0	72	0	159	0	97	0	285	0	354	0	52	0
825NAE1	825	NAE1	Cassette	1.78479	14.0813	-24.7029	0.678313	0.153821	0.00168919		59.7156	56.5836	64.794	40.1434	33.5079	33.3333	57.5	68.2171	60.7306	40.9091	62.5	45.8194		17	23	82	176	86	133	13	9	114	190	162	137	85	126	244	318	94	173	167	112	254	128	38	19
5167CCDC76	5167	CCDC76	Cassette	-1.64801	2.88209	-6.19245	0.617984	0.6512	0.147407		92.3567	90.2077	83.1395	81.8182	81.3084	84	86.0465	88.2812	86.4322	96.1538	79.562	80.057		6	37	30	226	27	172	2	50	56	218	70	281	12	145	33	304	29	143	54	243	80	348	16	84
3371SLC19A2	3371	SLC19A2	Cassette	0.437547	0.655963	-0.125046	0.356909	0.246835	0.829435		99.3671	98.7616	100	99.162	100	98.5915	100	99.4413	100	100	99.7214	100		0	26	1	178	0	136	0	25	1	358	0	443	1	157	4	319	0	211	3	355	0	528	1	70
5312ARID1B	5312	ARID1B	Cassette	-1.52506	-0.738498	0.49837	0.426364	0.709581	0.80188		5.50459	3.11804	4.73684	4.15094	2.5641	8.13953	0	4.87805	3.90625	5.40541	3.97554	3.25815		78	0	312	16	246	10	35	2	314	13	386	13	206	12	435	14	181	9	254	11	418	11	79	7
3270IGHMBP2	3270	IGHMBP2	Cassette	-3.5653	-3.17632	-0.280444	0.168632	0.16907	0.817208		98.2659	99.7183	98.5714	99.654	99.5086	96.5517	93.0233	94.1581	98.6784	92.5926	95.7356	97.8571		3	40	17	274	3	224	2	25	20	449	9	411	3	170	1	354	4	276	1	288	2	405	2	56
1295MFN2	1295	MFN2	Cassette	3.37085	-2.08017	3.62924	0.248628	0.733676	0.343632		9.62567	8.42333	8.75	11.3208	8.18414	18.1818	11.1111	16.3987	9.40171	20	6.57895	4.86726		48	6	260	51	212	22	20	5	213	15	215	11	169	18	424	39	219	21	282	36	359	32	63	14
753AGAP1	753	AGAP1	Cassette	0.356601	0	-0.148119	0.317144	#DIV/0!	0.197498		0	0.180505	0.263852	0	0	0	0	0.588235	0.925926	0	0	0		21	0	169	1	107	1	11	0	146	0	120	0	245	0	553	1	378	1	314	0	356	0	48	0
1525VEGFA	1525	VEGFA	Cassette	-1.52912	-9.48646	7.13909	0.778992	0.00781334	0.0145592		40	42.4561	38.5892	46.7213	45.7413	50	47.619	37.2881	31.5508	38.8889	39.8734	35.241		11	10	259	154	128	59	11	7	190	126	215	117	66	44	164	121	148	93	65	57	172	145	6	6
514DNMT3A	514	DNMT3A	Cassette	0	-0.106496	0	#DIV/0!	0.42265	#DIV/0!		100	100	100	100	100	100	100	100	100	100	99.6805	100		0	39	0	206	0	131	0	37	1	312	0	302	0	150	0	324	0	197	0	404	0	539	0	111
3693MAPK9	3693	MAPK9	TwoMulx	-5.8202	-9.25357	2.42445	0.0732252	0.104991	0.584441		17.8451	15.3153	11.3281	14.0909	13.4286	24.2424	10.8108	7.88382	8.33333	8	5.7971	10.2041		33	4	222	19	231	21	23	2	260	16	220	25	244	53	470	85	227	29	189	31	303	47	50	16
3180USP8	3180	USP8	Alt5Prime	0.114521	3.41545	-4.80312	0.951803	0.119558	0.0856568		96.1538	91.0112	95.0249	89.6296	88.6161	89.5349	93.3333	93.4783	95.7219	95.3488	91.0596	91.6185		3	42	21	301	8	179	2	41	27	275	29	317	6	150	32	324	10	191	28	242	51	397	9	77
6368MLL/GAS7	6368	MLL/GAS7	Cassette	0.0863558	0	0.0863558	0.42265	#DIV/0!	0.42265		100	99.7409	100	100	100	100	100	100	100	100	100	100		0	37	0	355	0	297	0	26	0	329	0	367	0	173	1	385	0	257	0	260	0	370	0	51
5676NF1	5676	NF1	Cassette	0.205761	0.649546	0.343643	0.42265	0.487222	0.42265		0	0	0	0	0	1.03093	0	0	0.617284	2.43902	0.540541	0		31	0	210	0	161	1	40	1	368	2	361	0	186	0	409	0	273	0	337	0	480	0	96	1
3176ADAR	3176	ADAR	Alt3Prime	-1.93427	2.07802	-1.29212	0.311334	0.127311	0.192927		97.6471	97.6501	98.2301	97.9021	95.6962	96.0526	93.0233	97.3054	97.3958	100	98.7421	97.1429		3	40	9	325	5	187	0	32	4	314	9	306	4	166	9	374	4	222	6	280	17	378	3	73
6401C1orf71	6401	C1orf71	Alt5Prime	0	0.0721501	0	#DIV/0!	0.42265	#DIV/0!		0	0	0	0	0	0	0	0	0	0	0.21645	0		27	0	165	0	134	0	30	0	461	1	550	0	106	0	290	0	169	0	399	0	690	0	83	0
6729MATR3	6729	MATR3	Cassette	8.37693	17.8701	-12.3513	0.0177683	0.00172795	0.00549794		77.4086	79.4157	82.9365	68.0272	68.9655	65.7143	86.0215	90.799	88.0711	88.2353	82.6389	85.443		13	80	38	375	47	347	2	15	25	119	23	135	68	233	155	598	43	209	47	100	81	180	12	23
1500UBE3A	1500	UBE3A	Cassette	-0.145479	-0.127547	0.180934	0.541701	0.713192	0.556829		0.591716	0	0	0.442478	0.692042	0	0	0.15528	0	0	0.75188	0		125	0	643	1	414	0	74	0	528	4	426	0	168	1	394	0	228	0	225	1	287	2	86	0
2841DKFZp566D244	2841	DKFZp566D244	Cassette	-0.438596	0.0226805	-0.0320924	0.42265	0.971238	0.959789		1.31579	0	0	0	0	1.21951	0	0	0	0	1.28755	0		49	0	268	0	199	0	29	0	230	3	230	0	225	3	495	0	232	0	260	0	353	0	81	1
1402C1orf63	1402	C1orf63	Cassette	-11.6584	-6.2129	10.1436	0.292495	0.602998	0.219877		74.4828	59.1973	78.1991	82.3171	78.4543	81.5385	72.973	56.872	47.0588	94.1176	69.3593	60.1942		10	27	91	120	108	96	2	32	110	249	164	248	37	108	122	177	46	165	58	270	92	335	12	53
1466ZNF821	1466	ZNF821	Cassette	-1.34237	0.532495	-5.62643	0.584899	0.759613	0.0919282		4.7619	6.97674	11.5385	4.98688	1.41093	0	6.25	5	8	3.57143	2.26337	2.16049		15	1	152	8	23	2	81	3	475	11	317	7	20	1	40	3	46	6	362	19	559	8	124	0
1378FXR1	1378	FXR1	Cassette	-1.441	1.04184	-1.043	0.375035	0.677818	0.0488725		3.19149	3.89344	3.52941	2.99728	1.98807	2.5	0	4.3956	1.89573	0	3.16901	7.44186		57	0	174	8	207	4	45	0	275	9	199	16	182	6	469	19	246	9	356	11	493	10	78	2
749ADSL	749	ADSL	Cassette	0.835172	-0.843062	-0.486356	0.352388	0.517182	0.703101		100	97.7444	98.2379	96.7509	97.7723	100	100	99.5349	98.9529	96.1538	98.5119	97.3282		0	38	1	214	2	189	1	25	5	331	7	255	0	179	9	390	4	223	9	268	9	395	0	66
5370KLHL24	5370	KLHL24	Cassette	2.30431	0.379356	0.147001	0.074278	0.805995	0.857189		1.40845	3.24074	1.18343	2.66344	2.24033	1.36986	5.55556	3.14961	4.0404	0	2.86624	4.54545		17	1	123	4	95	4	15	0	305	9	336	16	70	1	209	7	167	2	402	11	480	11	72	1
2753bim-alpha1	2753	bim-alpha1	Cassette	-0.504772	0.80267	-0.00707911	0.506658	0.356386	0.993143		97.5684	98.4772	99.1573	97.8261	99.6283	97.7273	98.8636	97.0976	97.7273	100	98.4694	99.1202		1	87	11	368	8	344	0	29	3	193	3	338	8	321	9	582	3	353	3	135	1	268	1	43
2126GNB2	2126	GNB2	Cassette	0.070028	0	0.070028	0.42265	#DIV/0!	0.42265		100	99.7899	100	100	100	100	100	100	100	100	100	100		0	49	0	246	0	246	0	23	0	238	0	360	0	231	1	475	0	280	0	245	0	351	0	76
2518TFDP1	2518	TFDP1	Cassette	7.11129	5.94902	2.48126	0.0309492	0.0199645	0.194185		84.2271	86.5237	88.2507	86.6667	89.6552	90.1235	95.5882	90.1163	94.6309	95.5556	94.0559	94.6809		3	65	34	310	16	282	2	43	17	269	15	267	50	267	88	565	45	338	18	117	18	156	8	73
5577PPIL5	5577	PPIL5	Cassette	-3.18497	7.76052	-10.8952	0.401646	0.130636	0.0698149		27.4914	26.0297	23.8095	13.4328	21.2121	10	17.0732	23.3962	27.3063	25	22.6562	20.2703		34	7	203	62	197	74	9	3	198	58	236	60	211	80	449	158	272	85	116	18	130	35	27	3
724MAPK14	724	MAPK14	TwoMulx	-0.708561	-0.508065	-0.29933	0.421745	0.351259	0.694385		2.66667	1.53509	0.502513	0.716846	1.42276	1.66667	0	0.930233	1.64835	0	1.07143	1.21065		25	0	213	2	179	3	23	0	277	3	408	5	219	6	449	7	198	1	277	2	485	7	59	1
1953PPFIA1	1953	PPFIA1	Cassette	-0.606061	0.322061	-0.322061	0.42265	0.42265	0.42265		100	100	100	99.0338	100	100	98.1818	100	100	100	100	100		1	54	0	271	0	159	0	32	0	282	0	243	0	217	0	402	0	221	2	205	0	313	0	67
1035CTAGE5	1035	CTAGE5	Cassette	-0.0145928	0.492939	-0.0887978	0.981207	0.257597	0.808536		99.3631	99.6032	99.4382	99.187	98.951	100	100	100	98.3607	100	99.6169	100		0	215	0	225	4	240	0	291	1	260	0	281	2	312	1	251	1	177	2	244	3	283	0	376
626ATAD1	626	ATAD1	Cassette	7.69754	6.07915	3.91106	0.0811586	0.156134	0.260217		3.20513	6.57895	11.6505	13.6943	11.0701	8.40336	18.5185	15.1515	10.8571	15.5172	22.7011	13.1868		44	10	168	30	156	19	49	9	269	79	395	60	151	5	284	20	182	24	271	43	482	60	109	10
5827DISC1	5827	DISC1	Cassette	0	-0.212993	0	#DIV/0!	0.42265	#DIV/0!		100	100	100	100	100	100	100	100	100	100	99.361	100		0	10	0	44	0	46	0	26	2	311	0	165	0	97	0	207	0	122	0	425	0	503	0	116
6578C10orf28	6578	C10orf28	Cassette	11.7805	18.3802	-7.9299	0.0238876	0.0319763	0.176772		45.6	40.2597	40.7407	39.5349	36.887	26.3889	51.0204	51.8519	59.0698	52.0833	50.3546	55.5133		24	25	117	126	88	127	23	25	210	213	234	292	68	57	138	93	96	66	156	102	296	173	53	19
1282STXBP1	1282	STXBP1	Cassette	-0.431259	-0.149176	-1.2258	0.776098	0.838276	0.419254		1.19048	1.16732	4.81283	0.727273	1.65485	1.11111	3.33333	1.24481	1.2987	0	0.940439	2.10526		58	2	238	3	152	2	33	0	316	3	279	6	249	3	508	6	178	9	273	2	416	7	89	1
5125MDS023	5125	MDS023	Cassette	17.7569	5.51062	8.93853	0.00878453	0.222386	0.0954781		65.1042	66.2921	67.6056	70.8333	73.7342	81.25	88.0952	80.6867	83.4906	76.9231	81.6425	83.7838		5	37	45	188	35	177	6	20	38	169	36	186	67	125	150	295	69	144	63	153	83	233	9	39
5847ZMYM1	5847	ZMYM1	Cassette	9.62851	0.0309604	0.324972	0.168891	0.988966	0.876657		15.2174	10.5882	10.8696	12.2449	14.8789	10.5263	30.9524	15.2104	19.398	9.67742	12.605	15.4605		29	13	262	47	241	58	28	3	208	30	257	47	195	35	456	54	205	25	215	30	246	43	51	6
2996JAKMIP2	2996	JAKMIP2	Cassette	2.56716	5.20407	-3.6984	0.442526	0.0784788	0.203648		91.3978	95.8869	98.3471	92.4757	90.2004	91.8605	100	100	93.3333	100	95.9459	94.2029		0	1	0	17	2	28	0	13	3	71	4	65	16	170	16	373	4	238	31	381	44	405	7	79
6428MYLIP	6428	MYLIP	Cassette	0.54966	0.674065	0.032792	0.34533	0.455246	0.971392		98.5714	98.9796	100	100	99.8966	97.7528	100	99.2	100	100	99.6716	100		0	32	1	124	0	67	0	45	2	607	0	413	1	69	1	97	0	63	0	491	1	966	2	87
3668CUGBP2	3668	CUGBP2	Cassette	23.4595	17.9452	-35.5817	0.067809	0.0983139	0.000607128		51.4286	52.6882	53.2258	19.3359	14.1631	17.0984	88.8889	69.4444	69.3878	46.3415	33.6066	24.4851		1	8	11	25	15	34	22	19	162	82	330	107	17	18	44	49	29	33	413	99	800	132	160	33
654LIAS	654	LIAS	Cassette	8.37245	4.35852	-3.23042	0.20052	0.420893	0.460138		79.4595	75.5668	79.1878	78.75	77.9156	67.8571	94.7368	85.4962	79.0984	85	79.2952	73.3032		2	36	38	224	51	193	3	17	47	180	59	162	38	147	97	300	41	156	51	189	89	314	18	38
864DIAPH2	864	DIAPH2	Cassette	8.17836	13.022	-10.5479	0.160773	0.215629	0.158562		84.878	82.4532	86.0759	81.3725	75.6849	64.7059	100	86.9369	91.0053	100	85.3982	75.431		0	13	29	193	17	172	0	4	33	193	57	175	31	174	103	484	44	272	38	166	71	221	12	22
3568MAPKAP1	3568	MAPKAP1	Cassette	0	0	0	#DIV/0!	#DIV/0!	#DIV/0!		0	0	0	0	0	0	0	0	0	0	0	0		16	0	92	0	86	0	15	0	136	0	139	0	175	0	319	0	234	0	297	0	316	0	74	0
658CIP29	658	CIP29	Cassette	13.596	7.82098	-1.18559	0.096723	0.0449952	0.644613		12.5	9.52381	15.4167	7.9646	13.0159	12.9032	29.0323	32.7068	16.4894	23.0769	18.2203	16.0494		44	18	179	87	157	31	20	6	193	43	204	39	189	27	380	40	203	37	208	18	274	41	54	8
1711PKP4	1711	PKP4	Cassette	1.51475	4.22203	-2.50587	0.26489	0.1808	0.365879		97.043	95.9559	97.1129	93.8776	98.0916	90.625	100	98.1043	96.5517	100	97.9058	97.3545		0	29	4	207	6	168	0	8	4	187	5	184	11	361	33	783	11	370	9	138	5	257	3	29
1645MFN2	1645	MFN2	Cassette	8.23043	1.45445	11.9382	0.236703	0.792501	0.031489		58.6207	65.3105	57.1429	72.549	70.7547	73.5849	78.2609	61.8182	65.6863	83.3333	68.1818	69.7368		10	36	105	170	70	134	5	25	77	165	69	159	84	119	162	305	102	136	56	148	93	225	14	39
444APBA1	444	APBA1	Cassette	-7.16893	-4.39535	-7.56808	0.123785	0.504424	0.24117		91.6201	93.8005	95.8159	84.7584	78.9286	94.8454	81.8182	85.8586	92.053	89.2857	77.9783	78.0822		6	27	28	170	12	139	3	25	61	216	32	114	15	164	23	348	10	229	41	228	59	221	5	92
5616ACSF3	5616	ACSF3	Cassette	-1.86278	-8.97693	6.50052	0.719939	0.0185429	0.238308		93.75	82.6446	81.2121	94.4904	90.9513	91.6667	82.3529	80.3797	89.2857	80.7692	82.6471	86.7612		3	14	31	127	9	75	5	21	59	281	56	367	6	90	42	200	31	134	20	343	39	392	3	33
6755MIPP	6755	MIPP	Cassette	0.117371	0.189934	-0.0725626	0.42265	0.42265	0.764532		100	99.6479	100	100	99.4302	100	100	100	100	100	100	100		0	28	0	204	0	187	0	28	0	259	0	237	0	129	1	283	0	157	0	305	2	349	0	50
6202KIAA0917	6202	KIAA0917	Cassette	0.0563186	0.264535	-0.401156	0.859858	0.674752	0.42835		99.3827	99.734	100	100	99.2832	98.6301	100	99.2857	100	100	98.7069	100		0	47	2	278	0	227	0	25	3	229	0	241	1	161	1	375	0	215	0	217	2	277	1	72
5198COPS7B	5198	COPS7B	Cassette	6.36249	6.49991	2.83138	0.117818	0.194199	0.517442		87.3737	81.3953	86.5031	92.219	90.3592	81.1881	96.2963	90.2062	87.8571	94.5946	95.283	93.3884		1	26	19	175	17	123	2	35	10	202	16	226	25	173	56	245	22	141	27	320	51	478	19	82
6050C1orf112	6050	C1orf112	Cassette	0.124959	-3.70884	0.368449	0.899867	0.0171104	0.627551		97.2678	99.0566	97.8417	98.8506	98.9209	97.5	97.9167	97.0149	99.6094	93.3333	95.7377	95.0739		1	47	10	325	1	255	1	14	13	292	20	386	5	178	5	525	6	272	2	172	3	275	1	39
2943GOPC	2943	GOPC	Cassette	0	-0.682835	0.682835	#DIV/0!	0.335137	0.335137		0	0	0	0	0.294118	1.75439	0	0	0	0	0	0		35	0	218	0	205	0	26	0	218	0	211	0	178	0	409	0	297	0	249	0	339	1	56	1
5141SEH1L	5141	SEH1L	Alt3Prime	-2.17076	0.252525	0.174524	0.402631	0.42265	0.62825		100	99.4231	99.2958	100	99.2424	100	93.3333	98.8732	100	100	100	100		4	56	4	351	0	263	0	18	0	220	0	230	0	241	3	517	2	282	0	156	2	262	0	49
1948AP4E1	1948	AP4E1	Cassette	1.57335	-0.033756	-0.0524757	0.216825	0.974024	0.964545		98.9305	96.0739	98.6047	97.1888	99.0798	97.1831	100	99.5536	98.7755	96.6667	99.1837	97.5		0	41	1	223	3	242	1	29	2	243	7	273	2	185	17	416	3	212	7	242	3	323	2	69
6253MLLT3	6253	MLLT3	Cassette	0	0.152207	-0.152207	#DIV/0!	0.42265	0.42265		100	100	100	99.5434	100	100	100	100	100	100	100	100		0	35	0	253	0	168	0	26	0	245	0	273	0	181	0	361	0	139	1	218	0	481	0	61
6876SETDB2	6876	SETDB2	Cassette	15.1542	1.49106	13.4103	0.000419741	0.72886	0.0140479		64.1026	67.6123	65.5462	77.4468	76.4835	83.5616	80.5556	79.4521	82.716	74.0741	83.6806	84.2105		7	29	45	174	42	201	7	20	47	241	45	240	70	125	137	286	82	156	53	182	107	348	12	61
6586RNF185	6586	RNF185	Cassette	1.16231	1.26981	0.443688	0.343068	0.332382	0.295918		0	0	0	1.05634	0.274725	0	3.0303	0.456621	0	3.7037	0.52356	0.913242		32	1	218	1	177	0	26	1	190	1	217	2	123	0	308	0	213	0	281	3	363	1	77	0
5497CLTCL1	5497	CLTCL1	Cassette	0.220004	1.14726	-0.352239	0.746905	0.358339	0.767733		99.4845	98.022	99.5261	99.537	99.7175	96.7213	98.4375	99.6503	99.6047	100	99.697	99.7207		1	63	1	285	1	252	0	26	1	329	1	357	1	193	9	446	1	210	1	215	1	353	2	59
3051SPIN1	3051	SPIN1	Cassette	7.00598	3.87422	2.21857	0.0701207	0.0216643	0.382561		95.9732	92.5333	89.0547	94.052	94.7103	95.4545	100	99.0868	99.4924	97.2973	98.5423	100		0	56	2	217	1	196	1	36	5	338	0	312	6	143	28	347	22	179	16	253	21	376	3	63
482ddb2	482	ddb2	Cassette	0	0	0	#DIV/0!	#DIV/0!	#DIV/0!		100	100	100	100	100	100	100	100	100	100	100	100		0	66	0	385	0	283	0	20	0	262	0	274	0	244	0	683	0	340	0	92	0	200	0	34
6005RIC8B	6005	RIC8B	Cassette	0.733772	-0.741866	0.986924	0.290353	0.553105	0.441907		0	0.228833	0.460829	0	0.371747	3.27869	2	0.45045	0.440529	0	0.980392	0.444444		49	1	221	1	226	1	22	0	202	2	224	1	211	0	436	1	216	1	189	0	268	1	59	2
250BRMS1	250	BRMS1	Alt3Prime	1.61072	-3.89965	1.3212	0.231954	0.263667	0.104922		95.5975	96.633	97.3404	97.4026	97.6471	98.4848	100	96.8421	97.561	89.4737	94.086	98.2759		0	52	6	184	4	160	2	17	11	175	3	171	7	152	10	287	5	183	6	225	6	249	1	65
536EVL	536	EVL	Cassette	0	-0.0786846	-0.0535906	#DIV/0!	0.624604	0.42265		100	100	100	99.8392	100	100	100	100	100	100	100	99.6032		0	7	0	20	0	38	0	6	0	152	1	251	0	60	0	125	0	102	1	621	0	742	0	129
5LRP8	5	LRP8	Cassette	-0.06127	-0.196201	0.111281	0.82238	0.412669	0.702221		0	0.622407	0	0.361011	0.595238	0	0	0.438596	0	0	0	0.367647		43	0	227	1	161	0	29	0	348	0	271	1	207	0	479	3	266	0	276	1	334	2	76	0
5333DKFZp686J1293	5333	DKFZp686J1293	Cassette	0.638688	0.260145	0.378543	0.261094	0.20516	0.460868		98.5915	100	99.4924	99.7015	99.5181	100	100	100	100	100	100	100		0	33	0	243	0	164	0	34	0	320	0	317	2	140	0	316	1	196	1	334	2	413	0	71
145CAMK2G	145	CAMK2G	Cassette	2.70036	3.64435	-2.64345	0.681714	0.466617	0.457125		84.4595	78.7589	80.4878	83.5498	77.8075	74.4186	74.2857	93.5644	83.9572	75	85.7664	85.9425		9	26	13	189	30	157	5	15	39	235	44	269	23	125	89	330	48	198	38	193	83	291	11	32
766CAMK2G	766	CAMK2G	Cassette	2.70036	3.64435	-2.64345	0.681714	0.466617	0.457125		84.4595	78.7589	80.4878	83.5498	77.8075	74.4186	74.2857	93.5644	83.9572	75	85.7664	85.9425		9	26	13	189	30	157	5	15	39	235	44	269	23	125	89	330	48	198	38	193	83	291	11	32
952MKNK1	952	MKNK1	Cassette	0.334491	-0.366058	0.442784	0.37491	0.553657	0.440851		0.390625	0.336134	0	0.492611	1.5625	0	0	0.930233	0.8	0	0	0.956938		34	0	213	2	248	2	11	0	172	0	207	2	255	1	593	2	272	0	202	1	252	4	26	0
182FKBP14	182	FKBP14	Cassette	-1.31939	-5.88936	-7.95317	0.722045	0.632654	0.279186		67.8161	59.9388	61.4035	54.6185	45.9746	64.7059	66.6667	59.4203	59.1133	66.6667	48.0122	32.9519		9	18	84	123	83	120	8	16	170	157	293	144	56	118	131	196	66	105	113	136	255	217	18	33
1496SDCCAG3	1496	SDCCAG3	Cassette	12.8706	0.656802	8.23527	0.237682	0.964693	0.548879		22.9167	17.5719	17.0507	19.6364	12.6087	50	47.5	22.2707	26.3804	43.2432	18.0556	22.9167		42	38	178	51	120	43	42	32	295	65	185	55	148	44	258	55	180	37	221	54	402	58	60	60
6254SCCPDH	6254	SCCPDH	Cassette	0	0	0	#DIV/0!	#DIV/0!	#DIV/0!		100	100	100	100	100	100	100	100	100	100	100	100		0	36	0	256	0	214	0	18	0	277	0	271	0	190	0	466	0	256	0	181	0	294	0	43
5154RGS3	5154	RGS3	Cassette	0	0.484489	-0.484489	#DIV/0!	0.149505	0.149505		100	100	100	99.6558	99.7917	99.0991	100	100	100	100	100	100		0	1	0	8	0	7	0	20	0	148	0	124	0	6	0	7	0	11	2	579	1	479	2	220
6726ZNF273	6726	ZNF273	Cassette	-11.5167	-16.3676	6.38459	0.256775	0.0311347	0.441665		46.6216	46.0317	65.5172	62.4434	52.381	62.5	29.4118	47.3881	46.8208	41.6667	41.7969	44.7581		24	10	141	127	92	81	14	10	149	107	137	111	79	69	204	174	80	152	83	138	140	154	15	25
503UBA3	503	UBA3	Cassette	0.27417	0.628931	-0.354761	0.203945	0.42265	0.633159		100	99.6825	99.4949	100	100	98.1132	100	100	100	100	100	100		0	28	0	182	0	171	0	18	0	299	0	288	0	148	1	314	1	197	0	330	0	340	1	52
6111VAPA	6111	VAPA	Cassette	47.8037	36.9946	-4.97182	0.00387	0.00270297	0.178093		18.8679	15.4122	10.7843	12.2807	11.6183	6.25	54.6875	71.8072	61.9808	47.9167	52.815	40.4011		29	35	117	298	119	194	25	23	176	197	208	141	129	30	236	43	182	22	150	21	213	28	45	3
6703RREB1	6703	RREB1	Cassette	36.1145	27.4749	11.9601	0.00389575	0.00172021	0.0286785		36.6667	34.9442	32.2148	49.5327	41.2844	48.8889	74.4681	64.0167	73.6842	78.9474	72.7811	70.4023		12	35	86	153	50	140	12	45	92	246	103	245	76	44	175	94	101	48	108	106	192	135	46	44
6556SPECC1L	6556	SPECC1L	Cassette	-9.00675	-10.1531	0.789716	0.0121304	0.0646772	0.82888		20.1258	17.7378	19.1589	15.8996	17.4051	26.087	10.2041	7.42188	12.3762	6.45161	9.64286	12.8378		44	5	237	19	177	25	29	2	253	27	258	38	127	32	320	69	173	41	201	38	261	55	34	12
2182AGTPBP1	2182	AGTPBP1	Cassette	4.37392	10.8582	-6.07349	0.216201	0.0995427	0.27509		94.7059	88.729	90	85.9649	77.5828	91.6667	90.9091	98.3193	97.3282	100	95.1009	92.6882		2	20	4	234	7	255	0	22	17	330	34	431	9	161	47	370	21	189	40	245	115	398	6	66
3110DUSP10	3110	DUSP10	Cassette	0	-0.148979	-0.208386	#DIV/0!	0.592049	0.199083		100	100	100	99.6255	99.7494	100	100	100	100	100	99.6942	99.2337		0	2	0	47	0	62	0	25	1	326	4	518	0	30	0	107	0	54	1	266	1	398	0	109
5654PDXK	5654	PDXK	Cassette	0.344384	-0.0963391	0.344384	0.184381	0.42265	0.184381		99.4595	100	99.5074	100	100	100	100	100	100	100	99.711	100		0	34	0	211	0	136	0	29	1	345	0	407	1	184	0	403	1	202	0	213	0	412	0	48
308RGS6	308	RGS6	Cassette	-1.66667	0.617885	-2.22302	0.42265	0.699621	0.0293206		100	100	100	98.5507	97.4648	97.3154	100	95	100	100	95.6897	99.4949		0	7	1	19	0	5	0	11	5	111	1	197	0	43	0	114	0	78	8	544	18	692	4	145
5117RBM35A	5117	RBM35A	Junc	#VALUE!	#VALUE!	#VALUE!	#VALUE!	#VALUE!	#VALUE!		#VALUE!	#VALUE!	#VALUE!	#VALUE!	#VALUE!	#VALUE!	#VALUE!	#VALUE!	#VALUE!	#VALUE!	#VALUE!	#VALUE!		16	NA	235	NA	320	NA	19	NA	168	NA	196	NA	235	NA	678	NA	277	NA	86	NA	169	NA	21	NA
5713MLL	5713	MLL	Cassette	14.6465	6.9852	2.84911	0.201949	0.244489	0.100787		16.875	16.0401	19.0283	20.9756	21.3333	18.1818	46.4286	30.033	19.4215	32	30.9278	18.5185		30	26	212	91	195	47	17	8	201	90	242	55	133	27	335	64	200	47	162	43	236	64	45	10
29DYRK1A	29	DYRK1A	Cassette	0	0	0	#DIV/0!	#DIV/0!	#DIV/0!		100	100	100	100	100	100	100	100	100	100	100	100		0	57	0	306	0	243	0	35	0	342	0	350	0	169	0	426	0	209	0	233	0	363	0	56
2578WDR18	2578	WDR18	Cassette	-0.0624202	0.248756	-0.185863	0.686844	0.42265	0.536599		100	99.8113	100	100	99.2537	100	100	100	99.6241	100	100	100		0	80	0	329	1	265	0	16	0	208	0	206	0	253	1	529	0	308	0	213	2	266	0	36
3094SENP1	3094	SENP1	Cassette	0.456939	-2.61177	4.44576	0.658652	0.306207	0.136394		0.543478	1.79641	1.22951	4.65116	2.99625	9.25926	3.27869	1.25	0.411523	4.16667	3.92749	0.977199		59	2	316	4	242	1	23	1	318	13	304	3	183	1	492	9	241	3	164	8	259	8	49	5
[truncated: 1,415 more rows]

## Sheet: Table S2
Supplemental Table 2: Primers for RT-PCR
[truncated: 13 more rows]
